# Supplementary material for: Deinococcus geothermalis: The Pool of Extreme Radiation Resistance Genes Shrinks
Source: PLoS One. 2007 Sep 26;2(9):e955. doi: 10.1371/journal.pone.0000955 (PMC1978522; doi:10.1371/journal.pone.0000955)
Supplement: Table S2 — Clusters of orthologous groups of proteins for Deinococcus and Thermus (tdCOGs). (0.24 MB TXT) [file pone.0000955.s012.txt]

The file (tdCOGs_assignments) with assignment of the proteins from two Deinococcus and two Thermus genomes is available on the ftp: ftp://ftp.ncbi.nih.gov/pub/wolf/_suppl/Dgeo/
tdCOG number	Number of proteins in DG	Number of proteins in DR	Number of proteins in TT27	Number of proteins in TT8	COG	Ancestor (combined Actinobacteria, Cyanobacteria and D.radiodurans); 1 - present; 0 - absent	Infferred presence/absence/gain_G/loss_L in the common ancestor of Thermus-Deinococcus group	Infferred presence/absence/gain_G/loss_L in the common ancestor of Deinococcus species	Infferred presence/absence/gain_G/loss_L in the common ancestor of DG	Infferred presence/absence/gain_G/loss_L in DR	Infferred presence/absence/gain_G/loss_L in Thermus lineage	Infferred presence/absence/gain_G/loss_L in TT27	Infferred presence/absence/gain_G/loss_L in TT8	Functional group	Associated gene	tdCOG annotation
tdOG00001	3	2	1	1	COG00642	1	1	1	1	1	1	1	1	T	CutS	periplasmic sensor signal transduction histidine kinase
tdOG00002	1	1	1	1	COG01607	1	1	1	1	1	1	1	1	I		thioesterase superfamily
tdOG00003	1	1	1	1	COG00209	1	1	1	1	1	1	1	1	F	NrdA	Ribonucleoside-diphosphate reductase, alpha subunit
tdOG00004	2	1	1	1		0	1G	1	1	1	1	1	1	S		Desiccation-related protein, ferritin superfamily
tdOG00005	0	1	1	1	COG01115	1	1	1	0L	1	1	1	1	E	AlsT	Na+/alanine symporter
tdOG00006	1	1	1	1	COG02109	1	1	1	1	1	1	1	1	H	CobA	cob(I)alamin adenosyltransferase
tdOG00007	1	1	1	1	COG01797	1	1	1	1	1	1	1	1	H	CobB	cobyrinic acid a,c-diamide synthase
tdOG00008	1	1	1	1	COG01270	1	1	1	1	1	1	1	1	H	CbiB	cobalamin biosynthesis protein CobD
tdOG00009	1	1	1	1	COG00079	1	1	1	1	1	1	1	1	E	His8	aminotransferase, class I and II
tdOG00010	2	1	1	1	COG04558	0	1G	1	1	1	1	1	1	P	HutB	ABC-type hemin transport system, periplasmic component
tdOG00011	1	1	1	1	COG00609	1	1	1	1	1	1	1	1	P	HutC	ABC-type hemin transport system, permease component, HutC
tdOG00012	1	1	1	1	COG04559	0	1G	1	1	1	1	1	1	P	HutD	ABC-type hemin transport system, ATPase component
tdOG00013	1	1	1	2	COG01475	1	1	1	1	1	1	1	1	K	Spo0J	parB-like protein partition proteins
tdOG00014	1	3	1	1		0	1G	1	1	1	1	1	1	S		protein of unknown function DUF11
tdOG00015	1	2	1	1	COG03375	0	1G	1	1	1	1	1	1	R		Acyl-CoA N-acyltransferase superfamily enzyme
tdOG00016	2	1	1	1	COG01785	0	1G	1	1	1	1	1	1	P	phoB	Alkaline phosphatase
tdOG00017	2	1	1	1	COG00592	1	1	1	1	1	1	1	1	L	DnaN	DNA polymerase III, beta subunit
tdOG00018	1	1	1	1	COG00593	1	1	1	1	1	1	1	1	L	DnaA	chromosomal replication initiator protein DnaA
tdOG00019	1	1	1	1	COG02220	1	1	1	1	1	1	1	1	R		beta-lactamase-like protein
tdOG00020	1	1	1	1	COG01624	1	1	1	1	1	1	1	1	S		protein of unknown function DUF147
tdOG00021	1	1	1	1	COG04856	0	1G	1	1	1	1	1	1	S		YbbR-like protein
tdOG00022	2	1	1	1	COG01475	1	1	1	1	1	1	1	1	K	Spo0J	parB-like protein partition proteins
tdOG00023	1	3	1	2	COG01192	1	1	1	1	1	1	1	1	D	ParA/Soj	ATPase involved in plasmide/chromosome partitioning, ParA/Soj-like
tdOG00024	1	1	1	1	COG00357	1	1	1	1	1	1	1	1	M	GidB	methyltransferase GidB
tdOG00025	2	1	1	1	COG00846	1	1	1	1	1	1	1	1	K	SIR2	NAD-dependent deacetylase, SIR2 family
tdOG00026	1	1	1	1	COG00041	1	1	1	1	1	1	1	1	F	PurE	phosphoribosylaminoimidazole carboxylase, catalytic subunit
tdOG00027	1	1	1	1	COG00026	1	1	1	1	1	1	1	1	F	PurK	phosphoribosylaminoimidazole carboxylase, ATPase subunit
tdOG00028	1	2	1	1	COG02720	1	1	1	1	1	1	1	1	V		VanW-like protein
tdOG00029	1	1	1	1	COG00445	1	1	1	1	1	1	1	1	D	GidA	Flavin-dependent tRNA uridine 5-carboxymethylaminomethyl modification enzyme, GidA
tdOG00030	1	1	1	1	COG01071	1	1	1	1	1	1	1	1	C	OdbA	2-oxoisovalerate dehydrogenase, OdbA
tdOG00031	1	1	1	1	COG00022	1	1	1	1	1	1	1	1	C	OdbB	2-oxoisovalerate dehydrogenase, ODBB
tdOG00032	1	1	1	1	COG00508	1	1	1	1	1	1	1	1	C	Odp2	Dihydrolipoamide acyltransferase, (E2) component
tdOG00033	1	1	1	1	COG00104	1	1	1	1	1	1	1	1	F	PurA	Adenylosuccinate synthase
tdOG00034	1	1	1	1	COG00302	1	1	1	1	1	1	1	1	H	Gch1	GTP cyclohydrolase I
tdOG00035	1	1	1	1	COG00112	1	1	1	1	1	1	1	1	E	GlyA	Glycine hydroxymethyltransferase
tdOG00036	1	1	1	1		0	1G	1	1	1	1	1	1	R		Calcineurin family phosphoesterase
tdOG00037	2	2	1	1	COG04948	1	1	1	1	1	1	1	1	M		Mandelate racemase/muconate lactonizing enzyme-like protein
tdOG00038	1	1	1	1	COG01092	1	1	1	1	1	1	1	1	R		SAM-dependent methyltransferase with PUA domain
tdOG00039	1	1	1	1	COG00526	1	1	1	1	1	1	1	1	O	TrxA	glutaredoxin 2
tdOG00040	1	1	1	1	COG00515/COG03391	1	1	1	1	1	1	1	1	T		serine/threonine protein kinase
tdOG00041	1	1	1	1	COG01060	1	1	1	1	1	1	1	1	H	ThiH	Radical SAM domain protein
tdOG00042	1	1	1	1	COG01205	1	1	1	1	1	1	1	1	R		DEAD/DEAH box helicase-like protein
tdOG00043	1	1	1	1	COG03580	0	1G	1	1	1	1	1	1	S		conserved hypothetical protein
tdOG00044	1	1	1	1	COG00760	1	1	1	1	1	1	1	1	O	PrtM	PpiC-type peptidyl-prolyl cis-trans isomerase
tdOG00045	1	1	1	1	COG00303	1	1	1	1	1	1	1	1	H	MoeA	MoeA-like protein, domain I and II
tdOG00046	1	1	1	1	COG00078	1	1	1	1	1	1	1	1	E	ArgF	ornithine carbamoyltransferase
tdOG00047	1	1	1	1	COG02120	1	1	1	1	1	1	1	1	S		LmbE-like protein protein
tdOG00048	1	1	1	1	COG00508	1	1	1	1	1	1	1	1	C	AceF	2-oxoglutarate dehydrogenase, E2 component, dihydrolipoamide succinyltransferase
tdOG00049	1	1	1	1	COG00536	1	1	1	1	1	1	1	1	R	Obg	GTP1/OBG family GTPase
tdOG00050	1	1	1	1	COG00211	1	1	1	1	1	1	1	1	J	RpmA	ribosomal protein L27
tdOG00051	1	1	1	1	COG01327	1	1	1	1	1	1	1	1	K		Ribonucleotide reductase regulator NrdR-like protein
tdOG00052	1	1	1	1	COG01028	1	1	1	1	1	1	1	1	I	FabG	short-chain dehydrogenase/reductase SDR
tdOG00053	1	1	1	1	COG00463	1	1	1	1	1	1	1	1	M	WcaA	glycosyl transferase, family 2
tdOG00054	1	1	1	1	COG00204	1	1	1	1	1	1	1	1	I	PlsC	phospholipid/glycerol acyltransferase
tdOG00055	0	1	1	1		0	1G	1	0L	1	1	1	1	S		Conserved hypothetical protein, probably secreted
tdOG00056	1	1	1	1	COG00360	1	1	1	1	1	1	1	1	J	RpsF	ribosomal protein S6
tdOG00057	1	1	1	1	COG00238	1	1	1	1	1	1	1	1	J	RpsR	ribosomal protein S18
tdOG00058	1	1	1	1	COG00359	1	1	1	1	1	1	1	1	J	RplI	ribosomal protein L9
tdOG00059	1	2	1	1	COG00327	1	1	1	1	1	1	1	1	S		NIF3 family protein, DUF34
tdOG00060	2	1	1	1	COG00125	1	1	1	1	1	1	1	1	F	KthY	Thymidylate kinase
tdOG00061	1	1	1	1	COG00439	1	1	1	1	1	1	1	1	I	AccC	acetyl-CoA carboxylase, biotin carboxylase
tdOG00062	1	1	1	1	COG00511	1	1	1	1	1	1	1	1	I	AccB	acetyl-CoA carboxylase, biotin carboxyl carrier protein
tdOG00063	1	1	1	1	COG00231	1	1	1	1	1	1	1	1	J	Efp	translation elongation factor P
tdOG00064	1	1	1	1	COG00758	1	1	1	1	1	1	1	1	L	DprA	DNA processing protein DprA, putative
tdOG00065	1	1	1	1		0	1G	1	1	1	1	1	1	S		metalloenzyme, phosphoglyceromutase related
tdOG00066	1	1	1	1	COG00135	1	1	1	1	1	1	1	1	E	TrpF	Phosphoribosylanthranilate isomerase
tdOG00067	0	1	1	1	COG00454	1	1	1	0L	1	1	1	1	K	WecD	NH2-acetyltransferase
tdOG00068	1	1	1	1	COG00443	1	1	1	1	1	1	1	1	O	DnaK	Chaperone DnaK
tdOG00069	1	1	1	1	COG00635	1	1	1	1	1	1	1	1	H	HemN	Putative oxygen-independent coproporphyrinogen III oxidase
tdOG00070	1	1	1	1	COG03296	1	1	1	1	1	1	1	1	S		conserved hypothetical protein
tdOG00071	1	1	1	1	COG02262	1	1	1	1	1	1	1	1	R	HflX	GTP-binding protein, HSR1-related
tdOG00072	1	2	1	1	COG00084	1	1	1	1	1	1	1	1	L	TatD	TatD-related deoxyribonuclease
tdOG00073	1	1	1	1	COG00525	1	1	1	1	1	1	1	1	J	ValS	valyl-tRNA synthetase
tdOG00074	1	2	1	1	COG00520	1	1	1	1	1	1	1	1	O	csdA	Cysteine desulphurase related
tdOG00075	1	1	1	1	COG00117/COG01985	1	1	1	1	1	1	1	1	H	RibD_1_2	riboflavin biosynthesis protein RibD
tdOG00076	1	1	1	1	COG00307	1	1	1	1	1	1	1	1	H	RisA (RibC)	riboflavin synthase, alpha subunit
tdOG00077	1	1	1	1	COG00108/COG00807	1	1	1	1	1	1	1	1	H	RibB	GTP cyclohydrolase II
tdOG00078	1	1	1	1	COG00054	1	1	1	1	1	1	1	1	H	RisB (RibE)	Riboflavin synthase
tdOG00079	1	1	1	1	COG00572	1	1	1	1	1	1	1	1	F	Urk	uridine kinase
tdOG00080	1	1	1	1		0	1G	1	1	1	1	1	1	S		conserved hypothetical protein
tdOG00081	1	1	1	1	COG02327	1	1	1	1	1	1	1	1	M	WcaK	polysaccharide pyruvyl transferase
tdOG00082	1	1	1	1	COG01506	1	1	1	1	1	1	1	1	E	DAP2	a/b hydrolase superfamily protease (S9 family) with regulatory beta propeller domain
tdOG00083	1	1	1	1	COG00294	1	1	1	1	1	1	1	1	H	DhpS	dihydropteroate synthase
tdOG00084	1	1	1	1	COG01539	1	1	1	1	1	1	1	1	H	DhnA	dihydroneopterin aldolase
tdOG00085	1	1	1	1	COG00801	1	1	1	1	1	1	1	1	H	HppK	2-amino-4-hydroxy-6-hydroxymethyldihydropteridine pyrophosphokinase
tdOG00086	1	1	1	1	COG00102	1	1	1	1	1	1	1	1	J	RplM	ribosomal protein L13
tdOG00087	1	1	1	1	COG00103	1	1	1	1	1	1	1	1	J	RpsI	ribosomal protein S9
tdOG00088	1	1	1	1	COG00127	1	1	1	1	1	1	1	1	F		Xanthosine triphosphate pyrophosphatase
tdOG00089	3	2	1	1	COG01595	1	1	1	1	1	1	1	1	K	RpoE	RNA polymerase, sigma-24 subunit, ECF subfamily
tdOG00090	1	1	1	1	COG00067/COG00069/COG00070	1	1	1	1	1	1	1	1	E		Glutamate synthase large subunit
tdOG00091	1	1	1	1	COG01024	1	1	1	1	1	1	1	1	I	CaiD	Enoyl-CoA hydratase/isomerase
tdOG00092	2	1	1	1	COG00239	1	1	1	1	1	1	1	1	D	CrcB	crcB protein
tdOG00093	1	1	1	1	COG02383	0	1G	1	1	1	1	1	1	S		FUN14 domain protein
tdOG00094	1	1	1	1	COG02738	0	1G	1	1	1	1	1	1	R		peptidase, membrane zinc metallopeptidase, putative
tdOG00095	1	1	1	1	COG00115	1	1	1	1	1	1	1	1	E	IlvE	Branched-chain amino acid aminotransferase related enzyme
tdOG00096	1	1	1	1	COG00147/COG00512	1	1	1	1	1	1	1	1	E		glutamine amidotransferase of anthranilate synthase or para-aminobenzoate synthase
tdOG00097	1	1	1	1	COG01670	1	1	1	1	1	1	1	1	J	RimL	GCN5-related N-acetyltransferase
tdOG00098	1	1	1	1	COG00353	1	1	1	1	1	1	1	1	L	RecR	recombination protein RecR
tdOG00099	1	1	1	1	COG00718	1	1	1	1	1	1	1	1	S		Uncharacterized small conserved protein, YbaB E.coli family
tdOG00100	1	1	1	1	COG01206	1	1	1	1	1	1	1	1	J	Gid	tRNA uridine 5-carboxymethylaminomethyl modification enzyme
tdOG00101	1	1	1	1	COG00454	1	1	1	1	1	1	1	1	K	WecD	GCN5-related N-acetyltransferase
tdOG00102	1	1	1	1	COG01104	1	1	1	1	1	1	1	1	E	NifS	aminotransferase, class V
tdOG00103	1	1	1	1	COG02166	1	1	1	1	1	1	1	1	O	sufE	Fe-S metabolism associated SufE
tdOG00104	1	1	1	1	COG02897	1	1	1	1	1	1	1	1	P	SseA	Thiosulfate sulfurtransferase
tdOG00105	1	1	1	1	COG00034	1	1	1	1	1	1	1	1	F	PurF	amidophosphoribosyltransferase
tdOG00106	1	1	1	1	COG00046	1	1	1	1	1	1	1	1	F	PurL	phosphoribosylformylglycinamidine synthase II
tdOG00107	1	1	1	1	COG00047	1	1	1	1	1	1	1	1	F	PurL	phosphoribosylformylglycinamidine synthase I
tdOG00108	1	1	1	1	COG01828	1	1	1	1	1	1	1	1	F	PurS	phosphoribosylformylglycinamidine synthetase PurS
tdOG00109	1	1	1	1	COG00152	1	1	1	1	1	1	1	1	F	PurC	phosphoribosylaminoimidazole-succinocarboxamide synthase
tdOG00110	1	1	1	1	COG00245	1	1	1	1	1	1	1	1	I	YgbB	2-C-methyl-D-erythritol 2,4-cyclodiphosphate synthase
tdOG00111	1	1	1	1	COG00219	1	1	1	1	1	1	1	1	J	CspR	tRNA/rRNA methyltransferase (SpoU)
tdOG00112	1	1	1	1	COG02309	0	1G	1	1	1	1	1	1	E	AmpS	peptidase M29, aminopeptidase II
tdOG00113	1	1	1	1	COG01166	1	1	1	1	1	1	1	1	E	SpeA	arginine decarboxylase
tdOG00114	1	1	1	1	COG01847	1	1	1	1	1	1	1	1	R	Jag	single-stranded nucleic acid binding R3H
tdOG00115	1	1	1	1	COG00736	1	1	1	1	1	1	1	1	I	AcpS	phosphopantethiene--protein transferase domain
tdOG00116	1	1	1	2	COG04603	0	1G	1	1	1	1	1	1	R		Probable sugar ABC transporter, permease protein
tdOG00117	1	3	1	1	COG00628	1	1	1	1	1	1	1	1	R	yhhT	protein of unknown function UPF0118
tdOG00118	1	1	1	1	COG02609	1	1	1	1	1	1	1	1	C	Odp1	2-oxo-acid dehydrogenase E1 component, homodimeric type
tdOG00119	1	1	1	1	COG04143	0	1G	1	1	1	1	1	1	H	TbpA	ABC-type thiamine transport system, periplasmic component
tdOG00120	2	1	1	1	COG00406	1	1	1	1	1	1	1	1	R	phoE	Phosphoglycerate mutase
tdOG00121	1	1	1	1	COG00567	1	1	1	1	1	1	1	1	C	Odo1	2-oxoglutarate dehydrogenase, E1 component
tdOG00122	1	1	1	1	COG00177	1	1	1	1	1	1	1	1	L	Nth	endonuclease III
tdOG00123	1	1	1	1	COG00477	1	1	1	1	1	1	1	1	G	ProP	major facilitator superfamily MFS_1
tdOG00124	1	1	1	1	COG01579	1	1	1	1	1	1	1	1	R		Zn-ribbon protein, possibly nucleic acid-binding
tdOG00125	1	1	1	1	COG00769	1	1	1	1	1	1	1	1	M	MurE	UDP-N-acetylmuramyl-tripeptide synthetases
tdOG00126	1	1	1	1	COG00449	1	1	1	1	1	1	1	1	M	GlmS	glucosamine--fructose-6-phosphate aminotransferase, isomerizing
tdOG00127	1	1	1	1	COG00048	1	1	1	1	1	1	1	1	J	RpsL	ribosomal protein S12
tdOG00128	1	1	1	1	COG00049	1	1	1	1	1	1	1	1	J	RpsG	ribosomal protein S7
tdOG00129	1	1	1	1	COG00480	1	1	1	1	1	1	1	1	J	FusA	translation elongation factor G
tdOG00130	1	1	1	1	COG00051	1	1	1	1	1	1	1	1	J	RpsJ	ribosomal protein S10
tdOG00131	1	1	1	1	COG00087	1	1	1	1	1	1	1	1	J	RplC	ribosomal protein L3
tdOG00132	1	1	1	1	COG00088	1	1	1	1	1	1	1	1	J	RplD	ribosomal protein L4
tdOG00133	1	1	1	1	COG00089	1	1	1	1	1	1	1	1	J	RplW	Ribosomal protein L25/L23
tdOG00134	1	1	1	1	COG00090	1	1	1	1	1	1	1	1	J	RplB	ribosomal protein L2
tdOG00135	1	1	1	1	COG00185	1	1	1	1	1	1	1	1	J	RpsS	ribosomal protein S19
tdOG00136	1	1	1	1	COG00091	1	1	1	1	1	1	1	1	J	RplV	ribosomal protein L22
tdOG00137	1	1	1	1	COG00092	1	1	1	1	1	1	1	1	J	RpsC	ribosomal protein S3
tdOG00138	1	1	1	1	COG00197	1	1	1	1	1	1	1	1	J	RplP	ribosomal protein L16
tdOG00139	1	1	1	1	COG00255	1	1	1	1	1	1	1	1	J	RpmC	ribosomal protein L29
tdOG00140	1	1	1	1	COG00093	1	1	1	1	1	1	1	1	J	RplN	ribosomal protein L14
tdOG00141	1	1	1	1	COG00198	1	1	1	1	1	1	1	1	J	RplX	ribosomal protein L24
tdOG00142	1	1	1	1	COG00094	1	1	1	1	1	1	1	1	J	RplE	ribosomal protein L5
tdOG00143	1	1	1	1	COG00039	1	1	1	1	1	1	1	1	C	Mdh	malate dehydrogenase
tdOG00144	1	1	1	1	COG00043	1	1	1	1	1	1	1	1	H	UbiD	Carboxylyase-related protein
tdOG00145	1	1	1	1	COG00285	1	1	1	1	1	1	1	1	H	FolC	Folylpolyglutamate synthetase
tdOG00146	1	1	1	1	COG00184	1	1	1	1	1	1	1	1	J	RpsO	ribosomal protein S15
tdOG00147	1	1	1	2	COG00723	1	1	1	1	1	1	1	1	C	QcrA	Rieske (2Fe-2S) region
tdOG00148	1	1	1	1	COG04235/COG02010	1	1	1	1	1	1	1	1	O		Cytochrome oxidase family protein with TPR repeats
tdOG00149	1	1	1	1	COG01138	0	1G	1	1	1	1	1	1	O	CycK	cytochrome c assembly protein
tdOG00150	1	1	1	1	COG02332	0	1G	1	1	1	1	1	1	O	CcmE	CcmE/CycJ protein
tdOG00151	1	1	1	1	COG00755	1	1	1	1	1	1	1	1	O	CycZ	cytochrome c assembly protein
tdOG00152	1	1	1	1	COG00466	1	1	1	1	1	1	1	1	O	Lon	ATP-dependent protease La
tdOG00153	0	1	1	1	COG00557	1	1	1	0L	1	1	1	1	K	VacB	Exoribonuclease R , VacB, FS
tdOG00154	1	1	1	1	COG00354	1	1	1	1	1	1	1	1	R		glycine cleavage T protein (aminomethyl transferase)
tdOG00155	1	1	1	1	COG01181	1	1	1	1	1	1	1	1	M	DdlA	D-alanine--D-alanine ligase
tdOG00156	1	1	1	1	COG01060	1	1	1	1	1	1	1	1	H	ThiH	Thiamine biosynthesis enzyme ThiH, Radical SAM superfamily enzyme
tdOG00157	1	1	1	1	COG01427	0	1G	1	1	1	1	1	1	R		protein of unknown function DUF178
tdOG00158	1	1	1	1	COG01190	1	1	1	1	1	1	1	1	J	LysU	lysyl-tRNA synthetase
tdOG00159	1	1	1	1	COG01760	1	1	1	1	1	1	1	1	E	SdhM	L-serine dehydratase, iron-sulfur-dependent, alpha subunit
tdOG00160	1	1	1	1	COG04775	1	1	1	1	1	1	1	1	M		surface antigen (D15)
tdOG00161	1	1	1	1	COG01738	1	1	1	1	1	1	1	1	R	yhhQ	protein of unknown function DUF165
tdOG00162	1	1	1	1	COG00821	1	1	1	1	1	1	1	1	I	GcpE	1-hydroxy-2-methyl-2-(E)-butenyl 4-diphosphate synthase
tdOG00163	1	1	1	1	COG01302	1	1	1	1	1	1	1	1	S		Alkaline shock-like protein DUF322
tdOG00164	1	1	1	1	COG01461	1	1	1	1	1	1	1	1	R	YloV	Dak phosphatase related protein
tdOG00165	1	1	1	1	COG00480	1	1	1	1	1	1	1	1	J	FusA	Elongation factor EF-G
tdOG00166	0	1	1	1	COG00477	1	1	1	0L	1	1	1	1	G	ProP	Permease MDR-type
tdOG00167	1	1	2	1	COG00243	1	1	1	1	1	1	1	1	C	BisC	Molybdopterin oxidoreductase with molydopterin dinucleotide binding domain
tdOG00168	1	1	1	1	COG01310	1	1	1	1	1	1	1	1	R		Predicted metal-dependent protease, Mov34/MPN/PAD-1
tdOG00169	1	1	1	1	COG02386	0	1G	1	1	1	1	1	1	O	CcmB	cytochrome c-type biogenesis protein CcmB
tdOG00170	1	1	1	1	COG04712	0	1G	1	1	1	1	1	1	S	DdrA (Battista)	Rad52/22 double-strand break repair protein
tdOG00171	1	1	1	1	COG00131	1	1	1	1	1	1	1	1	E	HisB	Imidazoleglycerol-phosphate dehydratase
tdOG00172	1	1	1	1	COG00118	1	1	1	1	1	1	1	1	E	HisH	imidazole glycerol phosphate synthase, glutamine amidotransferase subunit
tdOG00173	1	1	2	1	COG02197	1	1	1	1	1	1	1	1	T	CitB	two component transcriptional regulator, LuxR family
tdOG00174	1	1	1	1	COG01290	1	1	1	1	1	1	1	1	C	QcrB	cytochrome b/b6-like protein
tdOG00175	1	2	1	1	COG00316	1	1	1	1	1	1	1	1	O	HesB-like domain. This family includes HesB which may be involved in nitrogen fixation; the hesB gene is expressed only under nitrogen fixation conditions. Other members of this family include various hypothetical proteins, some of which also contains NifU-like domains pfam01106 which is also involved in nitrogen fixation. In the gram-negative soil bacterium Rhizobium etli, the hesB-like gene isc…	HesB/YadR/YfhF
tdOG00176	1	1	1	1	COG00817	1	1	1	1	1	1	1	1	L	RuvC	Crossover junction endodeoxyribonuclease RuvC
tdOG00177	1	1	1	1	COG00213	0	1G	1	1	1	1	1	1	F	DeoA	Pyrimidine-nucleoside phosphorylase
tdOG00178	2	2	2	1	COG02329	1	1	1	1	1	1	1	1	R	SnoB	Antibiotic biosynthesis monooxygenase
tdOG00179	1	1	1	1	COG00461	1	1	1	1	1	1	1	1	F	PyrE	orotate phosphoribosyltransferase
tdOG00180	1	1	1	1	COG00174	1	1	1	1	1	1	1	1	E	GlnA	glutamine synthetase, type I
tdOG00181	1	1	1	1	COG01968	1	1	1	1	1	1	1	1	I	BacA	undecaprenol kinase, putative
tdOG00182	1	1	1	1	COG00848	1	1	1	1	1	1	1	1	U	ExbD	Biopolymer transport protein ExbD/TolR
tdOG00183	1	1	1	1		0	1G	1	1	1	1	1	1	S		conserved hypothetical protein
tdOG00184	1	1	1	1	COG01521	1	1	1	1	1	1	1	1	K		putative transcriptional acitvator, Baf family
tdOG00185	1	1	1	1	COG01796/COG01387	1	1	1	1	1	1	1	1	L		DNA polymerase of the X family with C terminal PHP hydrolase domain
tdOG00186	0	2	1	1	COG04636	1	1	1	0L	1	1	1	1	R	Uma2	Endonuclease, Uma2 family (restriction endonuclease fold)
tdOG00187	1	1	1	1	COG01387	1	1	1	1	1	1	1	1	E	His9	Histidinol phosphate phosphatase, HisJ
tdOG00188	0	1	1	1	COG01611	1	1	1	0L	1	1	1	1	R		Predicted Rossmann fold nucleotide-binding protein
tdOG00189	1	2	1	1	COG01136	1	1	1	1	1	1	1	1	V	SalX	ABC transporter related
tdOG00190	1	3	1	1	COG00577	1	1	1	1	1	1	1	1	V	SalY	protein of unknown function DUF214
tdOG00191	1	1	1	1	COG04147	0	1G	1	1	1	1	1	1	R	DhlC	SSS sodium solute transporter superfamily
tdOG00192	1	1	1	1	COG00008	1	1	1	1	1	1	1	1	J	GlnS	glutamyl-tRNA synthetase
tdOG00193	1	1	1	1	COG04591	1	1	1	1	1	1	1	1	M	LolE	Lipoprotein releasing system, permease, LolC/E family
tdOG00194	1	1	1	1	COG02039	1	1	1	1	1	1	1	1	O	PdxH	Pyroglutamyl-peptidase I
tdOG00195	1	1	1	1	COG00266	1	1	1	1	1	1	1	1	L	MutM	formamidopyrimidine-DNA glycosylase
tdOG00196	1	1	1	1	COG01760	1	1	1	1	1	1	1	1	E	SdaA	L-serine dehydratase, iron-sulfur-dependent, beta subunit
tdOG00197	1	1	1	1	COG00728	1	1	1	1	1	1	1	1	R	MviN	integral membrane protein MviN
tdOG00198	1	1	1	1	COG02084	1	1	1	1	1	1	1	1	I	MmsB	6-phosphogluconate dehydrogenase, NAD-binding
tdOG00199	1	1	1	1	COG00167	1	1	1	1	1	1	1	1	F	PyrD	Dihydroorotate oxidase
tdOG00200	1	1	1	1	COG02872	0	1G	1	1	1	1	1	1	R		Threonyl/alanyl tRNA synthetase, SAD
tdOG00201	2	1	1	1	COG00697	1	1	1	1	1	1	1	1	G	RhaT	Permease DMT superfamily
tdOG00202	1	2	0	1	COG00584	1	1	1	1	1	1	0L	1	C	UgpQ	glycerophosphoryl diester phosphodiesterase
tdOG00203	1	1	1	1	COG04221	1	1	1	1	1	1	1	1	R		short-chain dehydrogenase/reductase SDR
tdOG00204	1	1	1	1	COG00730	1	1	1	1	1	1	1	1	R		protein of unknown function DUF81
tdOG00205	1	2	3	2	COG02165	1	1	1	1	1	1	1	1	N	PulG	Fimbrial protein pilin
tdOG00206	1	1	1	1	COG00305	1	1	1	1	1	1	1	1	L	DnaB	Replicative DNA helicase, DnaB
tdOG00207	1	1	1	1	COG01564	1	1	1	1	1	1	1	1	H	THI80	thiamine pyrophosphokinase
tdOG00208	1	1	1	1	COG00001	1	1	1	1	1	1	1	1	H	HemL	glutamate-1-semialdehyde-2,1-aminomutase
tdOG00209	1	1	1	1	COG01832	1	1	1	1	1	1	1	1	R		CoA-binding protein
tdOG00210	1	1	1	1	COG01354	1	1	1	1	1	1	1	1	L		conserved hypothetical protein
tdOG00211	1	1	1	1	COG00180	1	1	1	1	1	1	1	1	J	Syw	tryptophanyl-tRNA synthetase
tdOG00212	1	1	1	1	COG01293	1	1	1	1	1	1	1	1	K		Fibronectin-binding A-like protein
tdOG00213	1	1	1	1	COG02182	0	1G	1	1	1	1	1	1	G	MalE	ABC-type maltose transport systems, periplasmic component, MalE
tdOG00214	1	1	1	2	COG01175	1	1	1	1	1	1	1	1	G	MalF	ABC-type maltose transport systems, permease component, MalF
tdOG00215	1	1	1	1	COG03833	0	1G	1	1	1	1	1	1	G	MalG	ABC-type maltose transport systems, permease component
tdOG00216	1	1	1	1	COG02947	1	1	1	1	1	1	1	1	S		protein of unknown function DUF589
tdOG00217	1	1	1	1	COG00503	1	1	1	1	1	1	1	1	F	Apt	Adenine phosphoribosyltransferase, APT
tdOG00218	1	1	1	1	COG00607	1	1	1	1	1	1	1	1	P	PspE	Rhodanese-like protein
tdOG00219	1	1	1	1	COG00565	1	1	1	1	1	1	1	1	J	LasT	RNA methyltransferase TrmH, group 1
tdOG00220	1	1	1	1	COG04585	1	1	1	1	1	1	1	1	T		multi-sensor signal transduction histidine kinase
tdOG00221	1	1	1	1	COG00452	1	1	1	1	1	1	1	1	H	Dfp	phosphopantothenoylcysteine decarboxylase/phosphopantothenate--cysteine ligase
tdOG00222	1	1	1	1	COG00110	1	1	1	1	1	1	1	1	R	WbbJ	Acetyltransferase (isoleucine patch superfamily)-like protein
tdOG00223	1	1	1	1	COG00788	1	1	1	1	1	1	1	1	F	PurU	formyltetrahydrofolate deformylase
tdOG00224	1	1	1	1	COG02309	0	1G	1	1	1	1	1	1	E	AmpS	peptidase M29, aminopeptidase II
tdOG00225	1	1	1	1	COG00596	1	1	1	1	1	1	1	1	R	MhpC	alpha/beta hydrolase fold
tdOG00226	1	1	1	1	COG00297	1	1	1	1	1	1	1	1	G	GlgA	Glycogen/starch synthases, ADP-glucose type
tdOG00227	1	1	1	1	COG02255	1	1	1	1	1	1	1	1	L	RuvB	Holliday junction DNA helicase RuvB
tdOG00228	1	1	1	1	COG00358	1	1	1	1	1	1	1	1	L	DnaG	DNA primase
tdOG00229	1	1	1	1	COG00234	1	1	1	1	1	1	1	1	O	GroS	chaperonin Cpn10
tdOG00230	1	1	1	1	COG00459	1	1	1	1	1	1	1	1	O	GroL	chaperonin GroEL
tdOG00231	1	2	1	1	COG00583	1	1	1	1	1	1	1	1	K	LysR	transcriptional regulator, LysR family
tdOG00232	1	1	1	1	COG01576	1	1	1	1	1	1	1	1	S		protein of unknown function DUF163
tdOG00233	1	1	1	1	COG00436	1	1	1	1	1	1	1	1	E		aminotransferase, class I and II
tdOG00234	1	1	1	1	COG00707	1	1	1	1	1	1	1	1	M	MurG	UDP-N-acetylglucosamine--N-acetylmuramyl-(pentapeptide) pyrophosphoryl-undecaprenol N-acetylglucosamine transferase
tdOG00235	1	1	1	1	COG00773	1	1	1	1	1	1	1	1	M	MurC	UDP-N-acetylmuramate--alanine ligase
tdOG00236	1	1	1	1	COG00812	1	1	1	1	1	1	1	1	M	MurB	UDP-N-acetylenolpyruvoylglucosamine reductase
tdOG00237	1	1	1	1	COG00206	1	1	1	1	1	1	1	1	D	FtsZ	cell division protein FtsZ
tdOG00238	1	1	1	1	COG01296	1	1	1	1	1	1	1	1	E	AzlC	Branched-chain amino acid permease, AzlC-like
tdOG00239	1	1	1	1	COG00205	1	1	1	1	1	1	1	1	G	PfkA	6-phosphofructokinase
tdOG00240	1	1	1	1	COG00313	1	1	1	1	1	1	1	1	R		Tetrapyrrole methylase family enzyme
tdOG00241	1	1	1	1	COG00192	1	1	1	1	1	1	1	1	H	MetK	Methionine adenosyltransferase
tdOG00242	1	1	1	1	COG00669	1	1	1	1	1	1	1	1	H	KdtB	Phosphopantetheine adenylyltransferase, CoaD
tdOG00243	1	1	1	1	COG00742	1	1	1	1	1	1	1	1	L		SAM-dependent methyltransferase, rRNA adenine N-6-methyltransferase family
tdOG00244	1	1	1	1	COG00746	1	1	1	1	1	1	1	1	H	MobA	molybdopterin-guanine dinucleotide biosynthesis protein A, putative
tdOG00245	1	1	1	1	COG01159	1	1	1	1	1	1	1	1	R	Era	GTP-binding protein Era
tdOG00246	1	1	1	1	COG00010	1	1	1	1	1	1	1	1	E	SpeB	arginase
tdOG00247	1	1	1	1	COG00596	1	1	1	1	1	1	1	1	R	MhpC	alpha/beta hydrolase fold
tdOG00248	1	1	1	1	COG00458	1	1	1	1	1	1	1	1	E	CarB	carbamoyl-phosphate synthase, large subunit
tdOG00249	1	1	1	1	COG00436	1	1	1	1	1	1	1	1	E		aminotransferase
tdOG00250	1	1	1	1	COG00137	1	1	1	1	1	1	1	1	E	AssY	Argininosuccinate synthase
tdOG00251	1	1	1	1	COG00165	1	1	1	1	1	1	1	1	E	ArgH	argininosuccinate lyase
tdOG00252	1	1	1	1	COG01246	0	1G	1	1	1	1	1	1	E	ArgA	GCN5-related N-acetyltransferase
tdOG00253	1	1	1	1	COG00505	1	1	1	1	1	1	1	1	E	CarA	carbamoyl-phosphate synthase, small subunit
tdOG00254	1	1	1	1	COG00347	1	1	1	1	1	1	1	1	E	GlnB	nitrogen regulatory protein P-II
tdOG00255	1	1	1	1	COG00004	1	1	1	1	1	1	1	1	P	Atm	ammonium transporter
tdOG00256	1	1	1	1	COG02811	0	1G	1	1	1	1	1	1	C	NtpF	V-type H+-ATPase subunit H
tdOG00257	1	1	1	1	COG01269	1	1	1	1	1	1	1	1	C	NtpI	V-type H+-ATPase subunit I
tdOG00258	1	1	1	1	COG00636	1	1	1	1	1	1	1	1	C	AtpE	V-type H+-ATPase, subunit K
tdOG00259	1	1	1	1	COG01390	0	1G	1	1	1	1	1	1	C	NtpE	V-type H+-ATPase subunit E
tdOG00260	1	1	1	1	COG01527	0	1G	1	1	1	1	1	1	C	NtpC	V-type H+-ATPase subunit C
tdOG00261	1	1	1	1	COG01436	0	1G	1	1	1	1	1	1	C	NtpG	V-type H+-ATPase subunit F
tdOG00262	1	1	1	1	COG01155	1	1	1	1	1	1	1	1	C	NtpA	V-type H+-ATPase subunit A
tdOG00263	1	1	1	1	COG01156	1	1	1	1	1	1	1	1	C	NtpB	V-type H+-ATPase subunit B
tdOG00264	1	1	1	1	COG01394	1	1	1	1	1	1	1	1	C	NtpD	V-type H+-ATPase subunit D
tdOG00265	1	1	1	1	COG02041	1	1	1	1	1	1	1	1	R		oxidoreductase, molybdopterin binding
tdOG00266	1	1	1	1	COG00853	1	1	1	1	1	1	1	1	H	PanD	aspartate 1-decarboxylase
tdOG00267	1	1	1	1	COG00366	1	1	1	1	1	1	1	1	G	AmyA	alpha amylase, catalytic region
tdOG00268	1	1	1	1		0	1G	1	1	1	1	1	1	C		NADH-quinone oxidoreductase subunit 15
tdOG00269	0	1	1	1	COG00524	1	1	1	0L	1	1	1	1	G	ScrK	Fructokinase, ScrK
tdOG00270	1	2	1	1	COG01028	1	1	1	1	1	1	1	1	I	FabG	short-chain dehydrogenase/reductase SDR
tdOG00271	1	1	1	1	COG00107	1	1	1	1	1	1	1	1	E	HisF/His4	imidazoleglycerol phosphate synthase, cyclase subunit
tdOG00272	1	1	1	1	COG00139/COG00140	1	1	1	1	1	1	1	1	E	His2	phosphoribosyl-AMP cyclohydrolase
tdOG00273	2	1	1	1	COG01538	1	1	1	1	1	1	1	1	M	TolC
tdOG00274	2	1	1	1	COG00845	1	1	1	1	1	1	1	1	M	AcrA	secretion protein HlyD
tdOG00275	2	1	1	1	COG00841	1	1	1	1	1	1	1	1	V	AcrB	Cation/multidrug efflux pump
tdOG00276	1	1	1	1	COG01438	1	1	1	1	1	1	1	1	K	ArgR	arginine repressor, ArgR
tdOG00277	2	1	1	1	COG00745	1	1	1	1	1	1	1	1	T	OmpR	two component transcriptional regulator, winged helix family
tdOG00278	1	1	1	1	COG00265	1	1	1	1	1	1	1	1	O	DegQ	peptidase S1 and S6, chymotrypsin/Hap
tdOG00279	1	1	1	1	COG00566	1	1	1	1	1	1	1	1	J	SpoU	RNA methyltransferase TrmH, group 3
tdOG00280	1	1	1	1	COG02894	1	1	1	1	1	1	1	1	D	MinD	septum site-determining protein MinD, ATPase
tdOG00281	1	1	1	1	COG01495	0	1G	1	1	1	1	1	1	O	DsbB-like	Disulphide bond formation protein DsbB
tdOG00282	1	1	1	1	COG00335	1	1	1	1	1	1	1	1	J	RplS	ribosomal protein L19
tdOG00283	2	1	1	1	COG00372	1	1	1	1	1	1	1	1	C	GltA	2-methylcitrate synthase/citrate synthase II
tdOG00284	1	2	1	1	COG01801	0	1G	1	1	1	1	1	1	S		protein of unknown function DUF72
tdOG00285	1	1	1	1	COG01485	0	1G	1	1	1	1	1	1	R		AFG1-like protein ATPase
tdOG00286	1	1	1	1	COG00320	1	1	1	1	1	1	1	1	H	LipA	lipoic acid synthetase
tdOG00287	1	1	1	1	COG00770	1	1	1	1	1	1	1	1	M	MurF	UDP-N-acetylmuramoylalanyl-D-glutamyl-2,6-diaminopimelate--D-alanyl-D-alanyl ligase
tdOG00288	1	1	1	1	COG04972	1	1	1	1	1	1	1	1	N	PilM	type IV pilus assembly protein PilM
tdOG00289	1	1	1	1	COG03166	1	1	1	1	1	1	1	1	N	PilN	type IV pilus assembly protein PilN
tdOG00290	1	1	1	1	COG03167	0	1G	1	1	1	1	1	1	N	PilO	type IV pilus assembly protein PilO
tdOG00291	1	1	1	1	COG00082	1	1	1	1	1	1	1	1	E	AroC	Chorismate synthase
tdOG00292	2	1	1	1	COG00337	1	1	1	1	1	1	1	1	E	AroB	3-dehydroquinate synthase
tdOG00293	1	1	1	1	COG00757	1	1	1	1	1	1	1	1	E	AroD	3-dehydroquinate dehydratase, type II
tdOG00294	3	2	1	1	COG00745	1	1	1	1	1	1	1	1	T	OmpR	two component transcriptional regulator, winged helix family
tdOG00295	1	1	1	1	COG03191	1	1	1	1	1	1	1	1	E	DmpA	peptidase S58, DmpA
tdOG00296	0	1	1	1	COG01587	1	1	1	0L	1	1	1	1	H	Hem4	Uroporphyrinogen-III synthase, Hem4
tdOG00297	1	1	1	1	COG02302	1	1	1	1	1	1	1	1	S		RNA-binding S4
tdOG00298	1	1	1	1	COG00031	1	1	1	1	1	1	1	1	E	CysK	cysteine synthase A
tdOG00299	1	1	1	1	COG00344/COG05322	1	1	1	1	1	1	1	1	S		Membrane domain and Glutamyl-tRNAGlu reductase-like NAD(P) binding domain
tdOG00300	1	1	1	1	COG04992	1	1	1	1	1	1	1	1	E	ArgD	acetylornithine and succinylornithine aminotransferases
tdOG00301	1	1	1	1	COG00805	1	1	1	1	1	1	1	1	U	TatC	Sec-independent protein translocase TatC
tdOG00302	1	1	1	1	COG00682	1	1	1	1	1	1	1	1	M	Lgt	prolipoprotein diacylglyceryl transferase
tdOG00303	1	1	1	1	COG01207	1	1	1	1	1	1	1	1	M	GlmU	UDP-N-acetylglucosamine pyrophosphorylase
tdOG00304	1	1	1	1	COG01012	1	1	1	1	1	1	1	1	C	RocA	delta-1-pyrroline-5-carboxylate dehydrogenase 2
tdOG00305	1	1	1	1	COG00506	1	1	1	1	1	1	1	1	E	PutA	Proline dehydrogenase
tdOG00306	1	1	1	1	COG01802	1	1	1	1	1	1	1	1	K	YjcC	transcriptional regulator, GntR family
tdOG00307	1	1	1	1	COG00402	1	1	1	1	1	1	1	1	F	SsnA	amidohydrolase
tdOG00308	1	1	1	1	COG00254	1	1	1	1	1	1	1	1	J	RpmE	ribosomal protein L31
tdOG00309	1	1	1	1	COG00618	1	1	1	1	1	1	1	1	R		phosphoesterase, RecJ-like protein
tdOG00310	1	1	1	1	COG02224	1	1	1	1	1	1	1	1	C	AceA	isocitrate lyase
tdOG00311	1	1	1	1	COG00123	1	1	1	1	1	1	1	1	B	AcuC	histone deacetylase superfamily
tdOG00312	1	1	1	1	COG00664	1	1	1	1	1	1	1	1	T	Crp	transcriptional regulator, Crp/Fnr family
tdOG00313	1	1	2	1	COG02380	0	1G	1	1	1	1	1	1	S		NurA-like nuclease
tdOG00314	1	1	2	1	COG00433	1	1	1	1	1	1	1	1	L		HerA-like helicase/ATPase
tdOG00315	1	1	1	1	COG01331	1	1	1	1	1	1	1	1	O		protein of unknown function DUF255
tdOG00316	1	1	1	1	COG00120	1	1	1	1	1	1	1	1	G	RpiA	ribose 5-phosphate isomerase
tdOG00317	2	3	2	1	COG01225	1	1	1	1	1	1	1	1	O	Bcp	Redoxin
tdOG00318	1	2	1	1	COG02050	1	1	1	1	1	1	1	1	Q	PaaI	ComA like protein, thioesterase superfamily
tdOG00319	1	1	1	1	COG00382	1	1	1	1	1	1	1	1	H	UbiA	4-hydroxybenzoate polyprenyltransferase, putative
tdOG00320	1	1	1	1	COG01100	1	1	1	1	1	1	1	1	R		GTPase Rab/Ras family
tdOG00321	1	1	1	1		0	1G	1	1	1	1	1	1	R		Roadblock/LC7
tdOG00322	1	1	1	1	COG00684	1	1	1	1	1	1	1	1	H	MenG	S-adenosylmethionine:2-demethylmenaquinone methyltransferase, RraA
tdOG00323	1	1	1	1	COG01233	1	1	1	1	1	1	1	1	Q	CrtI	Phytoene dehydrogenase, CrtI
tdOG00324	1	1	1	1	COG01562	1	1	1	1	1	1	1	1	I	CrtB	Phytoene synthase, CrtB
tdOG00325	1	1	1	1	COG00735	1	1	1	1	1	1	1	1	P	Zur/Fur	ferric uptake regulator, Fur family
tdOG00326	1	2	1	1	COG00438	1	1	1	1	1	1	1	1	M	RfbU	glycosyl transferase, group 1
tdOG00327	2	1	1	1	COG00190	1	1	1	1	1	1	1	1	H	FolD	tetrahydrofolate dehydrogenase/cyclohydrolase
tdOG00328	1	1	1	1	COG00138	1	1	1	1	1	1	1	1	F	PurH/Pur9	phosphoribosylaminoimidazolecarboxamide formyltransferase/IMP cyclohydrolase
tdOG00329	2	1	1	1	COG02021	1	1	1	1	1	1	1	1	E	MET2	homoserine O-acetyltransferase
tdOG00330	1	1	1	1	COG00503	1	1	1	1	1	1	1	1	F	Apt	phosphoribosyltransferase
tdOG00331	1	1	1	1	COG01490	1	1	1	1	1	1	1	1	J	Dtd	D-tyrosyl-tRNA(Tyr) deacylase
tdOG00332	2	1	1	1	COG02197	1	1	1	1	1	1	1	1	K	CitB	transcriptional regulator, LuxR family
tdOG00333	1	1	1	1	COG00642	1	1	1	1	1	1	1	1	T	CutC	periplasmic sensor signal transduction histidine kinase
tdOG00334	1	1	1	1	COG01187	1	1	1	1	1	1	1	1	J	RsuA	Pseudouridine synthase, Rsu
tdOG00335	1	1	1	1		0	1G	1	1	1	1	1	1	S		conserved hypothetical protein
tdOG00336	1	1	1	1	COG00824	1	1	1	1	1	1	1	1	R	YbgC	4-hydroxybenzoyl-CoA thioesterase
tdOG00337	1	1	1	1	COG00187	1	1	1	1	1	1	1	1	L	GyrB	DNA topoisomerase (ATP-hydrolyzing)
tdOG00338	1	1	1	1	COG00086	1	1	1	1	1	1	1	1	K	RpoC	DNA-directed RNA polymerase, subunit beta-prime
tdOG00339	1	1	1	1	COG00085	1	1	1	1	1	1	1	1	K	RpoB	DNA-directed RNA polymerase, beta subunit
tdOG00340	1	1	1	1	COG02813	1	1	1	1	1	1	1	1	J	RsmC	rRNA (guanine-N(2)-)-methyltransferase
tdOG00341	2	2	1	1	COG00714	1	1	1	1	1	1	1	1	R	MoxR	ATPase associated with various cellular activities, AAA_5
tdOG00342	1	1	1	1	COG01668	0	1G	1	1	1	1	1	1	C	NatB	ABC-type Na+ efflux pump, permease component
tdOG00343	1	1	1	1	COG04555	0	1G	1	1	1	1	1	1	C	NatA	ABC-type Na+ transport system, ATPase component
tdOG00344	1	1	1	1	COG01254	1	1	1	1	1	1	1	1	C	AcyP	acylphosphatase
tdOG00345	1	1	1	1	COG00142	1	1	1	1	1	1	1	1	H	IspB	Octaprenyl-diphosphate synthase, ISPB
tdOG00346	1	1	1	1	COG00789	1	1	1	1	1	1	1	1	K	HspR	HTH transcription factor, duplicated domains, MerR family
tdOG00347	1	1	1	1	COG00820	1	1	1	1	1	1	1	1	R		NifB like metal cluster enzyme
tdOG00348	1	1	1	1	COG00457	1	1	1	1	1	1	1	1	R	NrfG	Tetratricopeptide TPR_2
tdOG00349	1	1	1	1	COG02344	0	1G	1	1	1	1	1	1	R		Redox-sensing transcriptional repressor Rex
tdOG00350	1	1	1	1	COG00133	1	1	1	1	1	1	1	1	E	TrpB	tryptophan synthase, beta subunit
tdOG00351	1	1	1	1	COG00159	1	1	1	1	1	1	1	1	E	TrpA	tryptophan synthase, alpha subunit
tdOG00352	1	1	1	1	COG01547	1	1	1	1	1	1	1	1	R		protein of unknown function DUF309
tdOG00353	1	1	1	1	COG00479	1	1	1	1	1	1	1	1	C	SdhB	succinate dehydrogenase and fumarate reductase iron-sulfur protein
tdOG00354	1	1	1	1	COG01053	1	1	1	1	1	1	1	1	C	SdhA	succinate dehydrogenase, flavoprotein subunit
tdOG00355	1	1	1	1	COG02142	0	1G	1	1	1	1	1	1	C	SdhD	succinate dehydrogenase, cytochrome b subunit
tdOG00356	1	1	1	1	COG02009	0	1G	1	1	1	1	1	1	C	SdhC	succinate dehydrogenase, cytochrome b subunit
tdOG00357	1	1	1	1	COG03845	1	1	1	1	1	1	1	1	R		ABC-type uncharacterized transport systems, ATPase components
tdOG00358	2	1	2	1	COG01173	1	1	1	1	1	1	1	1	E	DppC	ABC-type dipeptide transport systems, permease component
tdOG00359	1	1	1	1	COG00601	1	1	1	1	1	1	1	1	E	DppB	ABC-type dipeptide transport system, permease component
tdOG00360	1	1	1	1	COG00002	1	1	1	1	1	1	1	1	E	ArgC	N-acetyl-gamma-glutamyl-phosphate reductase
tdOG00361	1	1	1	1	COG00646/COG01410	1	1	1	1	1	1	1	1	E		5-methyltetrahydrofolate--homocysteine methyltransferase
tdOG00362	1	1	1	1	COG02025	1	1	1	1	1	1	1	1	C	FixB	electron transfer flavoprotein, alpha subunit
tdOG00363	1	1	1	1	COG02086	1	1	1	1	1	1	1	1	C	FixA	electron transfer flavoprotein beta-subunit
tdOG00364	1	1	1	0		0	1G	1	1	1	1	1	0L	S		conserved hypothetical protein
tdOG00365	1	2	1	1	COG00599	1	1	1	1	1	1	1	1	S		Carboxymuconolactone decarboxylase
tdOG00366	1	1	1	1	COG01051	1	1	1	1	1	1	1	1	F		NUDIX hydrolase
tdOG00367	1	1	1	1	COG00216	1	1	1	1	1	1	1	1	J	PrfA	peptide chain release factor 1
tdOG00368	1	1	1	1	COG01866	1	1	1	1	1	1	1	1	C	PpcK	Phosphoenolpyruvate carboxykinase (ATP)
tdOG00369	1	2	1	1	COG00334	1	1	1	1	1	1	1	1	E	GdhA	Glu/Leu/Phe/Val dehydrogenase
tdOG00370	3	2	2	1	COG02199	1	1	1	1	1	1	1	1	T		diguanylate cyclase
tdOG00371	1	1	1	1	COG01994	1	1	1	1	1	1	1	1	R	SpoIVFB	peptidase M50
tdOG00372	1	1	1	1	COG01281	1	1	1	1	1	1	1	1	O		Hsp33 protein
tdOG00373	1	1	1	1	COG02825	0	1G	1	1	1	1	1	1	M	HlpA	outer membrane chaperone Skp (OmpH)
tdOG00374	1	1	1	1	COG00517	1	1	1	1	1	1	1	1	R		putative signal transduction protein with CBS domains
tdOG00375	1	1	1	1	COG00075	1	1	1	1	1	1	1	1	E		aminotransferase, class V
tdOG00376	1	1	1	1	COG00446	1	1	1	1	1	1	1	1	R	NaoX	FAD-dependent pyridine nucleotide-disulphide oxidoreductase
tdOG00377	1	1	1	1		0	1G	1	1	1	1	1	1	R		Roadblock/LC7
tdOG00378	1	1	1	1	COG02018	0	1G	1	1	1	1	1	1	R		Roadblock/LC7
tdOG00379	1	1	1	1	COG02151/COG00489	1	1	1	1	1	1	1	1	R		MinD family ATPase, Mrp
tdOG00380	1	1	1	1	COG02345	1	1	1	1	1	1	1	1	K		putative transcriptional regulator
tdOG00381	1	1	1	1	COG01514	1	1	1	1	1	1	1	1	J	LigT	RNA ligase of LigT family
tdOG00382	1	1	1	1	COG01605/COG02876	1	1	1	1	1	1	1	1	E	AroG	phospho-2-dehydro-3-deoxyheptonate aldolase
tdOG00383	3	2	1	1	COG02076	1	1	1	1	1	1	1	1	P	EmrE	SugE family protein
tdOG00384	1	2	1	1	COG00232	1	1	1	1	1	1	1	1	F	Dgt	Deoxyguanosinetriphosphate triphosphohydrolase
tdOG00385	1	2	1	1	COG00494	1	1	1	1	1	1	1	1	L	MutT	NUDIX hydrolase
tdOG00386	1	1	1	1	COG00196	1	1	1	1	1	1	1	1	H	RibF	riboflavin biosynthesis protein RibF
tdOG00387	1	1	1	1	COG02107	0	1G	1	1	1	1	1	1	R		protein of unknown function DUF191
tdOG00388	2	2	1	1	COG01131	1	1	1	1	1	1	1	1	V	CcmA	ABC transporter, ATPase component
tdOG00389	1	1	1	1	COG01277	1	1	1	1	1	1	1	1	R	NosY	ABC-type transport system, permease component
tdOG00390	1	1	1	1	COG00486	1	1	1	1	1	1	1	1	R	ThdF	tRNA modification GTPase TrmE
tdOG00391	1	1	1	1	COG00566	1	1	1	1	1	1	1	1	J	SpoU	tRNA/rRNA methyltransferase (SpoU)
tdOG00392	1	1	0	1	COG00578	1	1	1	1	1	1	0L	1	C	GlpA	Glycerol-3-phosphate dehydrogenase, GlpA
tdOG00393	2	2	1	1	COG00465	1	1	1	1	1	1	1	1	O	FtsH	ATP-dependent metalloprotease FtsH
tdOG00394	1	1	1	1		0	1G	1	1	1	1	1	1	S		conserved hypothetical protein
tdOG00395	2	6	1	1	COG00494	1	1	1	1	1	1	1	1	L	MutT	NUDIX hydrolase
tdOG00396	1	1	1	1	COG00277	1	1	1	1	1	1	1	1	C	GlcD	FAD linked oxidase-like protein
tdOG00397	0	1	1	1	COG00428	1	1	1	0L	1	1	1	1	P	GufA	Predicted divalent heavy-metal cations transporter, GufA
tdOG00398	2	1	2	2	COG00410	1	1	1	1	1	1	1	1	E	LivF	ABC-type branched-chain amino acid transport systems, ATPase component
tdOG00399	1	1	2	3	COG00411	1	1	1	1	1	1	1	1	E	LivG	ABC-type branched-chain amino acid transport system, ATPase component
tdOG00400	2	1	1	1	COG00559	1	1	1	1	1	1	1	1	E	LivH	ABC-type carbohydrate uptake system, permease component
tdOG00401	4	2	1	1	COG00683	1	1	1	1	1	1	1	1	E	LivK	Extracellular ligand-binding receptor
tdOG00402	0	1	1	1	COG05621	0	1G	1	0L	1	1	1	1	S		Secreted protein homologous to phytoalexin detoxication enzyme
tdOG00403	1	1	1	1	COG00542	1	1	1	1	1	1	1	1	O	ClpB	ATPase AAA-2
tdOG00404	1	1	1	1	COG00017	1	1	1	1	1	1	1	1	J	AsnS	aspartyl-tRNA synthetase
tdOG00405	2	1	1	1	COG00477	1	1	1	1	1	1	1	1	G	ProP	major facilitator superfamily MFS_1
tdOG00406	2	2	1	1	COG00604	1	1	1	1	1	1	1	1	C	Qor	Alcohol dehydrogenase, zinc-binding
tdOG00407	1	1	1	1	COG02348	0	1G	1	1	1	1	1	1	M	Fem	Peptidoglycan branched peptide synthesis, doubled GNAT-acetyltrasferase fold
tdOG00408	1	1	1	1	COG00760	1	1	1	1	1	1	1	1	O	SurA	PpiC-type peptidyl-prolyl cis-trans isomerase
tdOG00409	0	2	1	1		0	1G	1	0L	1	1	1	1	R		Yfit/DinB family protein
tdOG00410	1	2	1	1	COG01250	1	1	1	1	1	1	1	1	I	FadB	3-hydroxybutyryl-CoA dehydrogenase
tdOG00411	1	1	1	1	COG00795	1	1	1	1	1	1	1	1	R		permease YjgP/YjgQ
tdOG00412	2	1	1	1	COG00726	1	1	1	1	1	1	1	1	G	CDA1	polysaccharide deacetylase
tdOG00413	1	1	1	1	COG00463	1	1	1	1	1	1	1	1	M	WcaA	glycosyl transferase, family 2
tdOG00414	1	1	1	1	COG01544	1	1	1	1	1	1	1	1	J		sigma 54 modulation protein/ribosomal protein S30EA
tdOG00415	1	1	1	1	COG00787	1	1	1	1	1	1	1	1	M	Alr	alanine racemase
tdOG00416	1	1	1	1	COG01304	1	1	1	1	1	1	1	1	H	idi	Isopentenyl-diphosphate delta-isomerase, FMN-dependent
tdOG00417	1	1	1	1	COG01195	1	1	1	1	1	1	1	1	L	RecF	DNA replication and repair protein RecF
tdOG00418	1	1	1	1	COG00128	1	1	1	1	1	1	1	1	E	AroA	3-phosphoshikimate 1-carboxyvinyltransferase
tdOG00419	1	1	1	1	COG01066	1	1	1	1	1	1	1	1	O	Sms	DNA repair protein RadA
tdOG00420	1	1	1	1	COG00044	1	1	1	1	1	1	1	1	F	PyrC	dihydroorotase, multifunctional complex type
tdOG00421	1	1	1	1	COG00540	1	1	1	1	1	1	1	1	F	PyrB	aspartate carbamoyltransferase
tdOG00422	1	1	1	1	COG02065	1	1	1	1	1	1	1	1	F	PyrR	Uracil phosphoribosyltransferase
tdOG00423	1	4	1	1	COG00789	1	1	1	1	1	1	1	1	K	SoxR	transcriptional regulator, MerR family
tdOG00424	1	1	1	1	COG00542	1	1	1	1	1	1	1	1	O	ClpC	ATPase AAA-2
tdOG00425	1	1	1	1	COG04956	1	1	1	1	1	1	1	1	R	PilT	Membrane associated PIN-like nuclease
tdOG00426	1	1	1	1	COG01768	0	1G	1	1	1	1	1	1	R		metallophosphoesterase
tdOG00427	1	1	1	1	COG00287	1	1	1	1	1	1	1	1	E	TyrA	Prephenate dehydrogenase
tdOG00428	1	1	1	1	COG00766	1	1	1	1	1	1	1	1	M	MurA	UDP-N-acetylglucosamine 1-carboxyvinyltransferase
tdOG00429	1	1	1	1	COG00608	1	1	1	1	1	1	1	1	L	RecJ	single-stranded-DNA-specific exonuclease RecJ
tdOG00430	0	1	1	1	COG01232	1	1	1	0L	1	1	1	1	H	HemY	Protoporphyrinogen IX and coproporphyrinogen III oxidase HemY
tdOG00431	0	1	1	1	COG00276	1	1	1	0L	1	1	1	1	H	HemZ	Protoheme ferro-lyase (ferrochelatase), HemZ
tdOG00432	1	1	1	1	COG00129	1	1	1	1	1	1	1	1	E	IlvD	dihydroxy-acid dehydratase
tdOG00433	0	1	1	1	COG00407	1	1	1	0L	1	1	1	1	H	HemE	Uroporphyrinogen-III decarboxylase
tdOG00434	1	1	1	1	COG00366	1	1	1	1	1	1	1	1	G	AmyA	alpha amylase, catalytic region
tdOG00435	1	1	1	1	COG00481	1	1	1	1	1	1	1	1	M	LepA	Small GTP-binding protein domain
tdOG00436	1	1	0	1	COG00077	1	1	1	1	1	1	0L	1	E	PheA	Prephenate dehydratase
tdOG00437	1	1	1	1	COG00490	0	1G	1	1	1	1	1	1	P		TrkA-C
tdOG00438	1	1	1	1	COG00475	1	1	1	1	1	1	1	1	P	KefB	sodium/hydrogen exchanger
tdOG00439	1	1	1	1	COG00621	1	1	1	1	1	1	1	1	J	MiaB	tRNA-i(6)A37 modification enzyme MiaB
tdOG00440	1	1	1	1	COG01024	1	1	1	1	1	1	1	1	I	CaiD	Enoyl-CoA hydratase/isomerase
tdOG00441	1	1	1	2	COG01414	1	1	1	1	1	1	1	1	K	IclR	transcriptional regulator, IclR family
tdOG00442	1	1	1	1	COG00782	1	1	1	1	1	1	1	1	K	GreA	transcription elongation factor GreA
tdOG00443	1	1	1	1	COG02805	1	1	1	1	1	1	1	1	N	PilT	Pilus retraction ATPase PilT
tdOG00444	1	1	1	1	COG00414	1	1	1	1	1	1	1	1	H	PanC	pantoate--beta-alanine ligase
tdOG00445	1	1	1	1	COG01950	1	1	1	1	1	1	1	1	S		membrane protein of unknown function
tdOG00446	1	1	1	1		0	1G	1	1	1	1	1	1	S		conserved hypothetical protein
tdOG00447	1	1	1	1	COG00586	1	1	1	1	1	1	1	1	S	DedA	dedA protein
tdOG00448	2	2	1	1	COG00169	1	1	1	1	1	1	1	1	E	AroE	Shikimate dehydrogenase
tdOG00449	4	1	1	1	COG00642	1	1	1	1	1	1	1	1	T	BaeS	periplasmic sensor signal transduction histidine kinase (and HAMP domain)
tdOG00450	1	1	1	1	COG01765	1	1	1	1	1	1	1	1	O		OsmC-like protein protein
tdOG00451	1	1	1	1	COG01694	1	1	1	1	1	1	1	1	R	MazG	MazG family protein
tdOG00452	1	1	1	1	COG01884	1	1	1	1	1	1	1	1	I	Sbm	methylmalonyl-CoA mutase, alpha subunit
tdOG00453	1	1	1	1	COG00617	1	1	1	1	1	1	1	1	J	PcnB	metal dependent phosphohydrolase
tdOG00454	1	1	1	1		0	1G	1	1	1	1	1	1	K		P-loop ATPase, LuxR family with TPR repeats
tdOG00455	1	1	1	1	COG02120	1	1	1	1	1	1	1	1	S		LmbE-like protein protein
tdOG00456	1	1	1	1	COG00274	1	1	1	1	1	1	1	1	F	DeoS	Deoxyribose-phosphate aldolase, DeoC
tdOG00457	1	1	1	1	COG00424	1	1	1	1	1	1	1	1	D	Maf	maf protein
tdOG00458	1	1	1	1	COG00037/COG00590	1	1	1	1	1	1	1	1	D	MesJ	tRNA(Ile)-lysidine synthetase-like protein and cytosine deaminase
tdOG00459	1	1	1	1	COG00825	1	1	1	1	1	1	1	1	I	AccA	acetyl-CoA carboxylase, carboxyl transferase, alpha subunit
tdOG00460	1	1	1	1	COG00777	1	1	1	1	1	1	1	1	I	AccD	acetyl-CoA carboxylase, carboxyl transferase, beta subunit
tdOG00461	1	1	1	1		0	1G	1	1	1	1	1	1	S		conserved hypothetical protein
tdOG00462	2	1	1	1	COG00477	1	1	1	1	1	1	1	1	G	ProP	major facilitator superfamily MFS_1
tdOG00463	2	2	1	1	COG00463	1	1	1	1	1	1	1	1	M	WcaA	glycosyl transferase, family 2
tdOG00464	1	1	1	2	COG00438	1	1	1	1	1	1	1	1	M	RfaG	glycosyl transferase, group 1
tdOG00465	1	1	1	1		0	1G	1	1	1	1	1	1	R		Protein containing PATAN domain
tdOG00466	1	1	1	1	COG00699	1	1	1	1	1	1	1	1	R		Dynamin-like GTPase
tdOG00467	1	1	1	1	COG00053	1	1	1	1	1	1	1	1	P	MMT1	cation diffusion facilitator family transporter
tdOG00468	1	1	1	1	COG00119	1	1	1	1	1	1	1	1	E	HosM	Homocitrate synthase
tdOG00469	1	1	2	1	COG02030	1	1	1	1	1	1	1	1	I	MaoC	MaoC-like protein dehydratase
tdOG00470	1	1	1	1	COG01466	1	1	1	1	1	1	1	1	L	HolA	DNA polymerase III, delta subunit
tdOG00471	1	1	1	1	COG00006	1	1	1	1	1	1	1	1	E	PepP	peptidase M24
tdOG00472	1	1	1	1	COG00045	1	1	1	1	1	1	1	1	C	SucC	succinyl-CoA synthetase, beta subunit
tdOG00473	1	1	1	1	COG00074	1	1	1	1	1	1	1	1	C	SucD	succinyl-CoA synthetase, alpha subunit
tdOG00474	1	2	1	1	COG01960	1	1	1	1	1	1	1	1	I	AcdB	acyl-CoA dehydrogenase-like protein
tdOG00475	1	2	1	1	COG02133	1	1	1	1	1	1	1	1	G		L-sorbosone dehydrogenase
tdOG00476	1	1	1	1	COG00442	1	1	1	1	1	1	1	1	J	ProS	prolyl-tRNA synthetase
tdOG00477	2	1	1	1	COG00778	1	1	1	1	1	1	1	1	C	NfnB	nitroreductase
tdOG00478	1	1	1	1	COG00632	1	1	1	1	1	1	1	1	L	RuvA	Holliday junction DNA helicase RuvA
tdOG00479	1	1	1	1	COG00721	1	1	1	1	1	1	1	1	J	Gln	glutamyl-tRNA(Gln) amidotransferase, C subunit
tdOG00480	1	1	1	1	COG00172	1	1	1	1	1	1	1	1	J	SerS	seryl-tRNA synthetase
tdOG00481	1	1	1	1	COG00460	1	1	1	1	1	1	1	1	E	DhoM	Homoserine dehydrogenase
tdOG00482	1	1	1	1	COG00605	1	1	1	1	1	1	1	1	P	SodM	Superoxide dismutase
tdOG00483	1	1	1	1	COG01692	1	1	1	1	1	1	1	1	S		metallophosphoesterase
tdOG00484	1	1	1	1	COG02352	1	1	1	1	1	1	1	1	C	CapP	Phosphoenolpyruvate carboxylase
tdOG00485	1	4	1	1	COG00747	1	1	1	1	1	1	1	1	E	DdpA	ABC-type dipeptide transport system, periplasmic component
tdOG00486	1	1	1	1	COG00111	1	1	1	1	1	1	1	1	H	SerA	D-3-phosphoglycerate dehydrogenase
tdOG00487	1	1	1	1	COG00228	1	1	1	1	1	1	1	1	J	RpsP	ribosomal protein S16
tdOG00488	1	1	1	1	COG00785	1	1	1	1	1	1	1	1	O	CcdA	cytochrome c biogenesis protein, transmembrane region
tdOG00489	0	1	1	2	COG03842	1	1	1	0L	1	1	1	1	E	PotA	ABC-type polyamine transport system, ATPase components
tdOG00490	0	1	1	1	COG01176	1	1	1	0L	1	1	1	1	E	PotB	ABC-type polyamine transport system, permease component I
tdOG00491	0	1	1	1	COG01177	1	1	1	0L	1	1	1	1	E	PotC	ABC-type polyamine transport system, permease component I
tdOG00492	0	1	1	1	COG00477	1	1	1	0L	1	1	1	1	G	ProP	Permease MDR-type
tdOG00493	1	1	1	1	COG00268	1	1	1	1	1	1	1	1	J	RpsT	ribosomal protein S20
tdOG00494	2	1	1	1	COG00024	1	1	1	1	1	1	1	1	J	Amp	methionine aminopeptidase, type I
tdOG00495	1	1	1	1	COG02008	1	1	1	1	1	1	1	1	E	LtaA	Threonine aldolase
tdOG00496	1	1	1	1	COG04799	1	1	1	1	1	1	1	1	I		carboxyl transferase
tdOG00497	1	1	1	1	COG01960	1	1	1	1	1	1	1	1	I	CaiA	acyl-CoA dehydrogenase-like protein
tdOG00498	1	1	1	1	COG00130	1	1	1	1	1	1	1	1	J	TruB	tRNA pseudouridine synthase B
tdOG00499	2	2	1	1	COG00477	1	1	1	1	1	1	1	1	G	ProP	major facilitator superfamily MFS_1
tdOG00500	1	1	1	1	COG01388/COG00791	1	1	1	1	1	1	1	1	M		NLP/P60
tdOG00501	0	1	1	1	COG00596	1	1	1	0L	1	1	1	1	R	MhpC	Alpha/beta superfamily hydrolase
tdOG00502	1	2	1	1	COG00561	1	1	1	1	1	1	1	1	R	Cof	HAD superfamily hydrolase
tdOG00503	1	1	1	1	COG00384	1	1	1	1	1	1	1	1	R		Phenazine biosynthesis PhzC/PhzF protein
tdOG00504	1	1	1	1	COG00060	1	1	1	1	1	1	1	1	J	IleS	isoleucyl-tRNA synthetase
tdOG00505	1	1	1	1	COG01158	1	1	1	1	1	1	1	1	K	Rho	transcription termination factor Rho
tdOG00506	1	1	1	1	COG00149	1	1	1	1	1	1	1	1	G	TpiS	Triosephosphate isomerase
tdOG00507	1	1	1	1	COG00126	1	1	1	1	1	1	1	1	G	Pgk	Phosphoglycerate kinase
tdOG00508	1	1	1	1	COG00057	1	1	1	1	1	1	1	1	G	GapA	glyceraldehyde-3-phosphate dehydrogenase, type I
tdOG00509	1	2	1	1	COG01011	1	1	1	1	1	1	1	1	R		HAD-superfamily hydrolase subfamily IA, variant 3
tdOG00510	1	1	1	1	COG00173	1	1	1	1	1	1	1	1	J	AspS	aspartyl-tRNA synthetase
tdOG00511	1	1	1	1	COG00124	1	1	1	1	1	1	1	1	J	HisS	histidyl-tRNA synthetase
tdOG00512	1	2	1	1	COG00075	1	1	1	1	1	1	1	1	E		Serine--pyruvate transaminase
tdOG00513	1	1	1	1	COG00815	1	1	1	1	1	1	1	1	M	Lnt	apolipoprotein N-acyltransferase
tdOG00514	1	1	1	1	COG00322	1	1	1	1	1	1	1	1	L	UvrC	excinuclease ABC, C subunit
tdOG00515	1	1	1	1	COG00639	1	1	1	1	1	1	1	1	T	ApaH	metallophosphoesterase
tdOG00516	1	1	1	1	COG00527	1	1	1	1	1	1	1	1	E	LysC	aspartate kinase
tdOG00517	1	1	1	1	COG00311	1	1	1	1	1	1	1	1	H	PDX2	SNO glutamine amidotransferase
tdOG00518	1	1	1	1	COG00214	1	1	1	1	1	1	1	1	H	SNZ1	Vitamin B6 biosynthesis protein
tdOG00519	1	1	1	1	COG00325	1	1	1	1	1	1	1	1	R		Protein of unknown function UPF0001
tdOG00520	1	1	1	1	COG02834	0	1G	1	1	1	1	1	1	M	LolA	Outer membrane lipoprotein-sorting protein, LolA family
tdOG00521	1	1	1	1	COG00366	1	1	1	1	1	1	1	1	G	AmyA	alpha amylase, catalytic region
tdOG00522	1	1	1	1	COG00634	1	1	1	1	1	1	1	1	F	HprT	hypoxanthine phosphoribosyltransferase
tdOG00523	1	1	1	1	COG00154	1	1	1	1	1	1	1	1	J	GatA	Amidase
tdOG00524	1	1	1	1	COG00012	1	1	1	1	1	1	1	1	J		GTPase, probable translation factor
tdOG00525	1	1	1	1	COG00860	1	1	1	1	1	1	1	1	M	AmiA	N-acetylmuramoyl-L-alanine amidase
tdOG00526	1	1	1	1		0	1G	1	1	1	1	1	1	S		conserved hypothetical protein
tdOG00527	1	1	1	1	COG01040	1	1	1	1	1	1	1	1	R	ComF	competence protein ComF, putative
tdOG00528	1	1	1	1		0	1G	1	1	1	1	1	1	S		conserved hypothetical protein
tdOG00529	2	2	1	2	COG00406	1	1	1	1	1	1	1	1	R	phoE	Phosphoglycerate mutase
tdOG00530	1	1	1	1	COG00150	1	1	1	1	1	1	1	1	F	PurM	phosphoribosylformylglycinamidine cyclo-ligase
tdOG00531	1	1	1	1	COG00142	1	1	1	1	1	1	1	1	H	IspA	Polyprenyl synthetase
tdOG00532	1	1	1	1	COG02045	1	1	1	1	1	1	1	1	H		2-phosphosulfolactate phosphatase
tdOG00533	1	1	1	1	COG01309	1	1	1	1	1	1	1	1	K	AcrR	transcriptional regulator, TetR family
tdOG00534	1	1	1	1	COG00624	1	1	1	1	1	1	1	1	E	ArgE	N-acetyl-ornithine/N-acetyl-lysine deacetylase
tdOG00535	1	1	1	1	COG00548	1	1	1	1	1	1	1	1	E	ArgB	acetylglutamate kinase
tdOG00536	1	1	1	1	COG03870	0	1G	1	1	1	1	1	1	S		nitrogen regulatory protein P-II related protein, DUF970
tdOG00537	1	1	1	1	COG00484	1	1	1	1	1	1	1	1	O	DnaJ	chaperone DnaJ-like protein
tdOG00538	1	1	1	1	COG00134	1	1	1	1	1	1	1	1	E	OrpC	Indole-3-glycerol-phosphate synthase
tdOG00539	1	2	1	1	COG00681	1	1	1	1	1	1	1	1	U	LepB	Peptidase S26A, signal peptidase I
tdOG00540	1	1	1	1	COG00491	1	1	1	1	1	1	1	1	R	GloB	beta-lactamase-like protein
tdOG00541	1	1	1	1	COG00151	1	1	1	1	1	1	1	1	F	PurD	phosphoribosylamine--glycine ligase
tdOG00542	1	1	1	1	COG00143/COG00073	1	1	1	1	1	1	1	1	J		methionyl-tRNA synthetase
tdOG00543	1	1	1	1	COG01660	1	1	1	1	1	1	1	1	R	YvcJ-like	Uncharacterised P-loop ATPase protein UPF0042
tdOG00544	1	1	1	1	COG00391	1	1	1	1	1	1	1	1	S		NAD(P)-binding Rossmann-fold enzyme
tdOG00545	5	1	1	1	COG00395	1	1	1	1	1	1	1	1	G	UgpE	ABC-type sugar transport system, permease component
tdOG00546	7	1	2	2	COG01175	1	1	1	1	1	1	1	1	G	UgpA	ABC-type sugar transport system, permease component
tdOG00547	4	1	1	1	COG01653	1	1	1	1	1	1	1	1	G	UgpB	ABC-type sugar transport system, periplasmic component
tdOG00548	1	1	1	1	COG03705	0	1G	1	1	1	1	1	1	E	HisZ	ATP phosphoribosyltransferase involved in histidine biosynthesis, Histidyl-tRNA synthetase-like
tdOG00549	1	1	1	1	COG00040	1	1	1	1	1	1	1	1	E	HisG	ATP phosphoribosyltransferase
tdOG00550	1	1	1	1	COG00775	1	1	1	1	1	1	1	1	F	Pfs	Adenosylhomocysteine nucleosidase
tdOG00551	1	1	1	1	COG01168	1	1	1	1	1	1	1	1	E	MalY	aminotransferase, class I and II
tdOG00552	1	1	1	1	COG00462	1	1	1	1	1	1	1	1	F	PrsA	ribose-phosphate pyrophosphokinase
tdOG00553	1	1	1	1	COG01028	1	1	1	1	1	1	1	1	I	FabG	short-chain dehydrogenase/reductase SDR
tdOG00554	1	1	1	1	COG00691	1	1	1	1	1	1	1	1	O	SmpB	SsrA-binding protein
tdOG00555	1	1	1	1		0	1G	1	1	1	1	1	1	S		conserved hypothetical protein
tdOG00556	1	1	1	1	COG01842	1	1	1	1	1	1	1	1	K	PspA	phage shock protein A, PspA
tdOG00557	1	1	1	1		0	1G	1	1	1	1	1	1	S		conserved hypothetical protein
tdOG00558	1	1	1	1	COG01154	1	1	1	1	1	1	1	1	H	Dxs	deoxyxylulose-5-phosphate synthase
tdOG00559	1	1	1	1	COG00497	1	1	1	1	1	1	1	1	L	RecN	DNA repair protein RecN
tdOG00560	1	1	1	1	COG01550	0	1G	1	1	1	1	1	1	S		protein of unknown function DUF503
tdOG00561	1	1	1	1		0	1G	1	1	1	1	1	1	P		Heavy-metal-associated domain containing protein
tdOG00562	2	1	1	1	COG00119	1	1	1	1	1	1	1	1	E	Leu1	2-isopropylmalate synthase
tdOG00563	1	1	1	1	COG01316	1	1	1	1	1	1	1	1	K	LitR	cell envelope-related transcriptional attenuator
tdOG00564	1	1	1	1	COG01007	1	1	1	1	1	1	1	1	C	NuoN	NADH-quinone oxidoreductase, N subunit
tdOG00565	1	1	1	1	COG01008	1	1	1	1	1	1	1	1	C	NuoM	NADH-quinone oxidoreductase, M subunit
tdOG00566	1	2	1	1	COG01009	1	1	1	1	1	1	1	1	C	NuoL	NADH-quinone oxidoreductase, L subunit
tdOG00567	1	1	1	1	COG00713	1	1	1	1	1	1	1	1	C	NuoK	NADH-quinone oxidoreductase, K subunit
tdOG00568	1	1	1	1	COG00839	1	1	1	1	1	1	1	1	C	NuoJ	NADH-quinone oxidoreductase, J subunit
tdOG00569	1	1	1	1	COG01143	1	1	1	1	1	1	1	1	C	NuoI	NADH-quinone oxidoreductase, I subunit
tdOG00570	1	1	1	1	COG01005	1	1	1	1	1	1	1	1	C	NuoH	NADH-quinone oxidoreductase, H subunit
tdOG00571	1	1	1	1	COG01034	0	1G	1	1	1	1	1	1	C	NuoG	NADH-quinone oxidoreductase, G subunit
tdOG00572	1	1	1	1	COG01894	1	1	1	1	1	1	1	1	C	NuoF	NADH-quinone oxidoreductase, F subunit
tdOG00573	1	1	1	1	COG01905	1	1	1	1	1	1	1	1	C	NuoE	NADH-quinone oxidoreductase, E subunit
tdOG00574	1	1	1	1	COG00649	1	1	1	1	1	1	1	1	C	NuoD	NADH-quinone oxidoreductase, D subunit
tdOG00575	1	1	1	1	COG00377	1	1	1	1	1	1	1	1	C	NuoB	NADH-quinone oxidoreductase, B subunit
tdOG00576	1	1	1	1	COG00750	1	1	1	1	1	1	1	1	M		peptidase M50 and PDZ domain
tdOG00577	1	1	1	1	COG00743	1	1	1	1	1	1	1	1	I	Dxr	1-deoxy-D-xylulose 5-phosphate reductoisomerase
tdOG00578	1	1	1	1	COG00575	1	1	1	1	1	1	1	1	I	CdsA	phosphatidate cytidylyltransferase
tdOG00579	1	1	1	1	COG00233	1	1	1	1	1	1	1	1	J	Rrf	ribosome recycling factor
tdOG00580	1	1	1	1	COG00528	1	1	1	1	1	1	1	1	F	PyrH	Uridylate kinase
tdOG00581	1	1	1	1	COG00052	1	1	1	1	1	1	1	1	J	RpsB	ribosomal protein S2
tdOG00582	1	1	1	1	COG02074	0	1G	1	1	1	1	1	1	G		2-phosphoglycerate kinase
tdOG00583	1	1	1	1	COG00028	1	1	1	1	1	1	1	1	E	IlvB	acetolactate synthase, large subunit, biosynthetic type
tdOG00584	1	1	1	1	COG00059	1	1	1	1	1	1	1	1	E	IlvC	ketol-acid reductoisomerase
tdOG00585	1	1	1	1	COG01385	1	1	1	1	1	1	1	1	S		protein of unknown function DUF558
tdOG00586	1	1	1	1	COG02264	1	1	1	1	1	1	1	1	J	PrmA	ribosomal L11 methyltransferase
tdOG00587	1	1	1	1	COG00345	1	1	1	1	1	1	1	1	E	ProC	pyrroline-5-carboxylate reductase
tdOG00588	1	1	1	1	COG00405	1	1	1	1	1	1	1	1	E	Ggt	Gamma-glutamyltransferase
tdOG00589	1	1	1	1	COG00524	1	1	1	1	1	1	1	1	G	RbsK	Fructokinase RbsK
tdOG00590	1	1	1	1	COG00030	1	1	1	1	1	1	1	1	J	KsgA	dimethyladenosine transferase
tdOG00591	1	1	1	1	COG00062/COG00063	1	1	1	1	1	1	1	1	S		YjeF-related protein-like protein, sugar kinase of the RbsK family
tdOG00592	1	1	1	1	COG01197	1	1	1	1	1	1	1	1	L	Mfd	transcription factor CarD
tdOG00593	1	2	1	1	COG02267	1	1	1	1	1	1	1	1	I	PldB	alpha/beta hydrolase fold
tdOG00594	1	1	1	1	COG01764	1	1	1	1	1	1	1	1	Q	OsmC	OsmC-like protein protein
tdOG00595	1	1	1	1	COG04799	1	1	1	1	1	1	1	1	I		Propionyl-CoA carboxylase
tdOG00596	1	1	1	1	COG01960	1	1	1	1	1	1	1	1	I	AcdS	acyl-CoA dehydrogenase-like protein
tdOG00597	1	1	1	1	COG00793	1	1	1	1	1	1	1	1	M	Prc	carboxyl-terminal protease with PDZ and IRBP domains
tdOG00598	2	1	1	3	COG00438	1	1	1	1	1	1	1	1	M	RfaG	glycosyl transferase, group 1
tdOG00599	1	1	1	1	COG01597	1	1	1	1	1	1	1	1	I	BmrU	diacylglycerol kinase, catalytic region
tdOG00600	1	1	2	1	COG00381	1	1	1	1	1	1	1	1	M	WecB	UDP-N-acetylglucosamine 2-epimerase
tdOG00601	1	1	1	1	COG00472	1	1	1	1	1	1	1	1	M	Rfe	glycosyl transferase, family 4
tdOG00602	1	1	1	1	COG00035	1	1	1	1	1	1	1	1	F	Upp	uracil phosphoribosyltransferase
tdOG00603	1	1	1	1	COG00510	1	1	1	1	1	1	1	1	H	ycfN	aminoglycoside phosphotransferase
tdOG00604	1	1	1	1	COG04608	1	1	1	1	1	1	1	1	E	OppF	ABC-type oligopeptide transport system, ATPase component
tdOG00605	1	1	1	1	COG00444	1	1	1	1	1	1	1	1	E	OppD	ABC ATPase, oligopeptide transporter
tdOG00606	1	1	1	1	COG01173	1	1	1	1	1	1	1	1	E	OppC	ABC-type oligopeptide transport systems, permease component
tdOG00607	1	1	1	1	COG00601	1	1	1	1	1	1	1	1	E	DppB	ABC-type oligopeptide transport systems, permease components
tdOG00608	2	2	1	1	COG00747	1	1	1	1	1	1	1	1	E	DdpA	ABC-type peptide transport system, periplasmic component
tdOG00609	1	1	1	1	COG00504	1	1	1	1	1	1	1	1	F	PyrG	CTP synthase
tdOG00610	1	1	1	1	COG00809	1	1	1	1	1	1	1	1	J	QueA	Queuosine biosynthesis protein
tdOG00611	1	1	1	1	COG01432	1	1	1	1	1	1	1	1	S		protein of unknown function DUF88
tdOG00612	0	2	1	1	COG04586	1	1	1	0L	1	1	1	1	R		ABC-type uncharacterized transport system, ATPase component
tdOG00613	0	2	1	1	COG04587	1	1	1	0L	1	1	1	1	R		ABC-type uncharacterized transport system, permease component
tdOG00614	0	2	1	1	COG03694	1	1	1	0L	1	1	1	1	R		ABC-type uncharacterized transport system, permease component
tdOG00615	1	2	1	1	COG01167	1	1	1	1	1	1	1	1	K	ARO8	aminotransferase
tdOG00616	1	1	1	1	COG00191	1	1	1	1	1	1	1	1	G	Fba	fructose-1,6-bisphosphate aldolase, class II
tdOG00617	1	1	1	1		0	1G	1	1	1	1	1	1	R		YfiT/DinB family protein
tdOG00618	1	1	1	1	COG00179	1	1	1	1	1	1	1	1	Q	MhpD	5-carboxymethyl-2-hydroxymuconate delta-isomerase
tdOG00619	1	1	1	1	COG00065	1	1	1	1	1	1	1	1	E	LeuC	lysine biosynthesis protein, homoaconitate hydratase family protein
tdOG00620	1	1	1	1	COG00066	1	1	1	1	1	1	1	1	E	LeuD	lysine biosynthesis protein, homoaconitate hydratase
tdOG00621	1	1	1	1	COG00537	1	1	1	1	1	1	1	1	F	Hit	histidine triad (HIT) protein
tdOG00622	2	1	1	1	COG00637	1	1	1	1	1	1	1	1	R		HAD-superfamily hydrolase subfamily IA, variant 3
tdOG00623	1	1	1	1		0	1G	1	1	1	1	1	1	S		conserved hypothetical protein
tdOG00624	1	1	1	1	COG00115	1	1	1	1	1	1	1	1	E	IlvE	branched-chain amino acid aminotransferase
tdOG00625	1	1	1	1	COG01811	1	1	1	1	1	1	1	1	R		protein of unknown function DUF554
tdOG00626	1	1	1	1	COG02096	1	1	1	1	1	1	1	1	S		cobalamin adenosyltransferase
tdOG00627	2	1	1	1	COG01922	1	1	1	1	1	1	1	1	M	WecG	glycosyl transferase, WecB/TagA/CpsF family
tdOG00628	1	1	1	1	COG00664	1	1	1	1	1	1	1	1	T	Crp	transcriptional regulator, Crp/Fnr family
tdOG00629	1	1	1	1	COG01126	1	1	1	1	1	1	1	1	E	GlnQ	ABC-type polar amino acid transport system, ATPase component
tdOG00630	1	1	3	2	COG02358	0	1G	1	1	1	1	1	1	R	Imp	TRAP transporter solute receptor, TAXI family
tdOG00631	1	1	1	1	COG00606	1	1	1	1	1	1	1	1	O	YifB	Mg chelatase-related protein
tdOG00632	1	1	1	1	COG02359	0	1G	1	1	1	1	1	1	S	SpoVS	SpoVS related protein
tdOG00633	2	1	1	1	COG01063	1	1	1	1	1	1	1	1	E	Tdh	Alcohol dehydrogenase GroES-like protein
tdOG00634	1	1	1	1	COG00775	1	1	1	1	1	1	1	1	F	Pfs	5'-methylthioadenosine S-adenosylhomocysteine nucleosidase related protein
tdOG00635	1	2	1	1	COG00168	1	1	1	1	1	1	1	1	P	TrkG	K+ transporter Trk
tdOG00636	1	1	1	1	COG00215	1	1	1	1	1	1	1	1	J	CysS	cysteinyl-tRNA synthetase
tdOG00637	1	1	1	1	COG04121	1	1	1	1	1	1	1	1	S		Predicted SAM dependent methyltransferase DUF752
tdOG00638	1	1	1	1	COG00665	1	1	1	1	1	1	1	1	E	DadA	FAD dependent oxidoreductase
tdOG00639	1	1	1	1	COG00473	1	1	1	1	1	1	1	1	C	Idh	3-isopropylmalate dehydrogenase
tdOG00640	1	1	1	1	COG00220	1	1	1	1	1	1	1	1	R		tRNA (guanine-N(7)-)-methyltransferase
tdOG00641	1	1	1	1	COG00445	1	1	1	1	1	1	1	1	D	GidA	Flavin-dependent tRNA uridine 5-carboxymethylaminomethyl modification enzyme, GidA
tdOG00642	1	2	1	1	COG00448	1	1	1	1	1	1	1	1	G	GlgC	Glucose-1-phosphate adenylyltransferase
tdOG00643	1	1	1	1	COG00324	1	1	1	1	1	1	1	1	J	MiaA	tRNA delta(2)-isopentenylpyrophosphate transferase
tdOG00644	1	2	2	1	COG00318	1	1	1	1	1	1	1	1	I	LcfA	AMP-dependent synthetase and ligase
tdOG00645	1	1	1	1	COG01092	1	1	1	1	1	1	1	1	R		SAM dependent methylase with RNA-binding PUA domain
tdOG00646	1	1	1	1	COG00323	1	1	1	1	1	1	1	1	L	HexB/MutL	DNA mismatch repair protein MutL
tdOG00647	1	1	1	1	COG00042	1	1	1	1	1	1	1	1	J	YjbN	tRNA-dihydrouridine synthase
tdOG00648	0	0	1	1	COG01052	1	1	0L	0	0	1	1	1	C	LdhA	glycerate dehydrogenase/glyoxylate reductase
tdOG00649	1	1	1	1	COG01670	1	1	1	1	1	1	1	1	J	RimL	GCN5-related N-acetyltransferase
tdOG00650	1	1	1	1	COG01364	1	1	1	1	1	1	1	1	E	ArgJ	arginine biosynthesis bifunctional protein ArgJ
tdOG00651	1	1	1	1	COG00258/COG00749	1	1	1	1	1	1	1	1	R		DNA polymerase I
tdOG00652	0	1	1	1	COG01804	1	1	1	0L	1	1	1	1	C	CaiB	Racemase, CaiB/BaiF CoA-transferase family enzyme
tdOG00653	1	1	1	1	COG01048	1	1	1	1	1	1	1	1	C	AcnA	aconitate hydratase 1
tdOG00654	1	3	1	1	COG00574	1	1	1	1	1	1	1	1	G	PpsA	phosphoenolpyruvate synthase
tdOG00655	1	1	1	1	COG00247	1	1	1	1	1	1	1	1	C	GlpC	Glycolate oxidase, Fe-S subunit
tdOG00656	1	1	1	1	COG00277	1	1	1	1	1	1	1	1	C	GlcD	Glycolate oxidase subunit, GlcD
tdOG00657	1	1	1	1	COG00277	1	1	1	1	1	1	1	1	C	GlcE	Glycolate oxidase subunit, GlcE
tdOG00658	2	1	1	1		0	1G	1	1	1	1	1	1	S		conserved hypothetical protein
tdOG00659	1	1	1	1	COG00477	1	1	1	1	1	1	1	1	G	ProP	major facilitator superfamily MFS_1
tdOG00660	1	1	1	1	COG01703	1	1	1	1	1	1	1	1	E	YgfD, ArgK	GTPase of G3E family, ArgK-like
tdOG00661	1	1	1	1		0	1G	1	1	1	1	1	1	S		conserved hypothetical protein
tdOG00662	1	1	1	1	COG01573	1	1	1	1	1	1	1	1	L		uracil-DNA glycosylase
tdOG00663	1	1	2	2	COG00038	1	1	1	1	1	1	1	1	P	EriC	Chloride channel protein, EriC
tdOG00664	1	1	1	1	COG01098	0	1G	1	1	1	1	1	1	J	VacB	RNA binding S1
tdOG00665	2	2	1	1	COG00265	1	1	1	1	1	1	1	1	O	DegQ	peptidase S1 and S6, chymotrypsin/Hap
tdOG00666	1	1	1	1	COG00482	1	1	1	1	1	1	1	1	J	TrmU	tRNA (5-methylaminomethyl-2-thiouridylate)-methyltransferase
tdOG00667	0	1	1	1		0	1G	1	0L	1	1	1	1	S		Membrane protein
tdOG00668	1	1	1	1	COG02514	1	1	1	1	1	1	1	1	R		Glyoxalase/bleomycin resistance protein/dioxygenase
tdOG00669	1	1	1	1	COG00512	1	1	1	1	1	1	1	1	E	TprG	glutamine amidotransferase of anthranilate synthase or para-aminobenzoate synthase
tdOG00670	1	1	1	1	COG00547	1	1	1	1	1	1	1	1	E	TrpD	anthranilate phosphoribosyltransferase
tdOG00671	1	2	1	1	COG00178	1	1	1	1	1	1	1	1	L	UvrA	excinuclease ABC, A subunit
tdOG00672	2	1	1	1	COG00210	1	1	1	1	1	1	1	1	L	UvrD	UvrD/REP helicase
tdOG00673	1	1	1	1	COG00473	1	1	1	1	1	1	1	1	C	Leu3	3-isopropylmalate dehydrogenase
tdOG00674	1	1	1	1	COG00564	1	1	1	1	1	1	1	1	J	SfhB	Pseudouridine synthase, RluD
tdOG00675	1	1	1	1	COG00147	1	1	1	1	1	1	1	1	E	TrpE	anthranilate synthase component I
tdOG00676	1	1	1	1	COG00779	1	1	1	1	1	1	1	1	S		protein of unknown function DUF150
tdOG00677	1	1	1	1	COG00195	1	1	1	1	1	1	1	1	K	NusA	NusA antitermination factor
tdOG00678	1	1	1	1	COG00532	1	1	1	1	1	1	1	1	J	InfB	translation initiation factor IF-2
tdOG00679	0	1	1	2	COG01669	1	1	1	0L	1	1	1	1	R		Small nucleotidyltransferase-like protein
tdOG00680	1	1	1	1	COG00509	1	1	1	1	1	1	1	1	E	GcvH	glycine cleavage system H protein
tdOG00681	1	1	1	1	COG00212	1	1	1	1	1	1	1	1	H	YgfA	5-formyltetrahydrofolate cyclo-ligase
tdOG00682	1	1	1	0	COG04294	0	1G	1	1	1	1	1	0L	L	Uve	UV-endonuclease UvdE
tdOG00683	1	1	1	1	COG00342/COG00341	1	1	1	1	1	1	1	1	N	SecD	protein-export membrane protein SecD
tdOG00684	1	1	1	1	COG00014	1	1	1	1	1	1	1	1	E	ProA	gamma-glutamyl phosphate reductase
tdOG00685	1	1	1	1	COG00263	1	1	1	1	1	1	1	1	E	ProB	glutamate 5-kinase
tdOG00686	1	1	1	1	COG00472	1	1	1	1	1	1	1	1	M	MraY	Phospho-N-acetylmuramoyl-pentapeptide-transferase
tdOG00687	1	1	1	1	COG00541	1	1	1	1	1	1	1	1	U	Ffh	signal recognition particle GTPase
tdOG00688	1	1	1	1	COG00317	1	1	1	1	1	1	1	1	T	SpoT	(p)ppGpp synthetase I, SpoT/RelA
tdOG00689	1	1	1	1	COG00225	1	1	1	1	1	1	1	1	O	MsrA	peptide methionine sulfoxide reductase
tdOG00690	1	1	1	1	COG00515	1	1	1	1	1	1	1	1	R	SPS1	serine/threonine protein kinase
tdOG00691	1	1	1	1		0	1G	1	1	1	1	1	1	G		Predicted phosphosugar isomerase
tdOG00692	1	1	1	1	COG00658/COG02333	1	1	1	1	1	1	1	1	L		DNA internalization-related competence protein ComEC/Rec2
tdOG00693	1	2	1	1	COG00154	1	1	1	1	1	1	1	1	J	GatA	glutamyl-tRNA(Gln) amidotransferase, A subunit
tdOG00694	0	1	1	1		0	1G	1	0L	1	1	1	1	R		Protein containing PATAN domain
tdOG00695	1	1	1	1	COG01386	1	1	1	1	1	1	1	1	K		putative transcriptional regulator
tdOG00696	1	1	1	1	COG00009	1	1	1	1	1	1	1	1	J	SUA5	Sua5/YciO/YrdC/YwlC
tdOG00697	1	1	2	1	COG01459	1	1	1	1	1	1	1	1	N	PilC	type II secretion system protein
tdOG00698	1	1	1	1	COG02001	1	1	1	1	1	1	1	1	S	YabB	protein of unknown function UPF0040
tdOG00699	1	1	1	1	COG00275	1	1	1	1	1	1	1	1	M		methyltransferase
tdOG00700	1	1	1	1	COG00768	1	1	1	1	1	1	1	1	M	FtsI	Peptidoglycan glycosyltransferase
tdOG00701	1	1	2	1	COG01145	1	1	1	1	1	1	1	1	C	NapF	4Fe-4S ferredoxin, iron-sulfur binding
tdOG00702	1	1	1	1		0	1G	1	1	1	1	1	1	R		P-loop ATPase
tdOG00703	1	1	1	1	COG04948	1	1	1	1	1	1	1	1	M		Mandelate racemase/muconate lactonizing enzyme-like protein
tdOG00704	1	1	1	1	COG00864	0	1G	1	1	1	1	1	1	K	NikR	MetJ/Arc family transcriptional regulator
tdOG00705	1	1	1	1	COG00518/COG00519	1	1	1	1	1	1	1	1	F		GMP synthase
tdOG00706	1	2	1	1	COG00491	1	1	1	1	1	1	1	1	R	GloB	beta-lactamase-like protein
tdOG00707	1	1	1	1	COG00516/COG00517	1	1	1	1	1	1	1	1	F		inosine-5'-monophosphate dehydrogenase
tdOG00708	1	1	1	1	COG01272	1	1	1	1	1	1	1	1	R		channel protein, hemolysin III family
tdOG00709	2	1	1	1	COG01609	1	1	1	1	1	1	1	1	K	PurR	transcriptional regulator, LacI family
tdOG00710	1	1	1	1	COG02389	1	1	1	1	1	1	1	1	R		Predicted membrane-bound metal-dependent hydrolase
tdOG00711	1	1	1	1	COG00237	1	1	1	1	1	1	1	1	H	YacE	Dephospho-CoA kinase
tdOG00712	1	1	1	1	COG00686	1	1	1	1	1	1	1	1	E	Ald	alanine dehydrogenase
tdOG00713	1	1	1	1	COG02256	1	1	1	1	1	1	1	1	L		AAA ATPase, central region
tdOG00714	1	1	1	1	COG00247	1	1	1	1	1	1	1	1	C	YkgE	cysteine-rich region DUF224, predicted oxidase subunit
tdOG00715	1	1	1	1	COG01556	0	1G	1	1	1	1	1	1	S	YkgG	protein of unknown function DUF162
tdOG00716	1	1	1	1	COG00188	1	1	1	1	1	1	1	1	L	GyrA	DNA gyrase, A subunit
tdOG00717	1	1	1	1	COG01200	1	1	1	1	1	1	1	1	L	RecG	ATP-dependent DNA helicase RecG
tdOG00718	1	1	1	1	COG00420	1	1	1	1	1	1	1	1	L	SbcD	nuclease SbcCD, D subunit
tdOG00719	1	1	1	1	COG00419	1	1	1	1	1	1	1	1	L	SbcC	SbcC, ATPase involved in DNA repair
tdOG00720	1	1	0	1	COG00554	1	1	1	1	1	1	0L	1	C	GlpK	glycerol kinase
tdOG00721	1	1	1	1	COG01028	1	1	1	1	1	1	1	1	I	FabG	short-chain dehydrogenase/reductase SDR
tdOG00722	1	1	1	1	COG00304	1	1	1	1	1	1	1	1	I	FabF	beta-ketoacyl synthase
tdOG00723	2	1	1	1	COG01028	1	1	1	1	1	1	1	1	I	FabG	short-chain dehydrogenase/reductase SDR
tdOG00724	1	1	1	1	COG00331	1	1	1	1	1	1	1	1	I	FabD	malonyl CoA-acyl carrier protein transacylase
tdOG00725	1	2	2	1	COG00332	1	1	1	1	1	1	1	1	I	FabH	3-oxoacyl-(acyl-carrier-protein) synthase III
tdOG00726	1	1	1	1	COG00544	1	1	1	1	1	1	1	1	O	Tig	FKBP-type peptidyl-prolyl cis-trans isomerase
tdOG00727	1	1	1	1	COG00164	1	1	1	1	1	1	1	1	L	RnhB	Ribonuclease H
tdOG00728	1	1	1	1	COG02805	1	1	1	1	1	1	1	1	N	PilT	Tfp pilus assembly protein, pilus retraction ATPase PilT
tdOG00729	2	1	2	1	COG02804	1	1	1	1	1	1	1	1	N	PilF	Tfp pilus assembly pathway, ATPase PilB
tdOG00730	1	1	1	1	COG02179	1	1	1	1	1	1	1	1	R		HAD-superfamily phosphatase subfamily IIIA
tdOG00731	1	1	1	1	COG01496	1	1	1	1	1	1	1	1	S		protein of unknown function DUF152
tdOG00732	1	1	1	1	COG00623	1	1	1	1	1	1	1	1	I	FabI	short-chain dehydrogenase/reductase SDR
tdOG00733	1	1	1	1	COG00778	1	1	1	1	1	1	1	1	C	NfnB	NADH dehydrogenase
tdOG00734	1	1	1	1	COG01733	1	1	1	1	1	1	1	1	K		transcriptional regulator, HxlR family
tdOG00735	2	2	1	1	COG00782	1	1	1	1	1	1	1	1	K	GreA	GreA/GreB family elongation factor
tdOG00736	1	1	1	1	COG00477	1	1	1	1	1	1	1	1	G	ProP	major facilitator superfamily MFS_1
tdOG00737	1	1	1	1	COG00740	1	1	1	1	1	1	1	1	O	ClpP	Endopeptidase Clp
tdOG00738	1	1	1	1	COG01219	1	1	1	1	1	1	1	1	O	GlpX	ATP-dependent Clp protease, ATP-binding subunit ClpX
tdOG00739	1	1	1	1	COG00466	1	1	1	1	1	1	1	1	O	Lon	ATP-dependent protease La
tdOG00740	1	1	1	1	COG01193	1	1	1	1	1	1	1	1	L	MutS	MutS2 family protein
tdOG00741	1	1	1	1	COG00702	1	1	1	1	1	1	1	1	M		NAD-dependent epimerase/dehydratase
tdOG00742	1	1	1	1		0	1G	1	1	1	1	1	1	R		metal dependent phosphohydrolase
tdOG00743	2	1	1	1	COG00492	1	1	1	1	1	1	1	1	O	TrxB	thioredoxin reductase
tdOG00744	1	1	1	1	COG00539	1	1	1	1	1	1	1	1	J	RpsA	RNA binding S1
tdOG00745	3	4	2	1	COG01307	1	1	1	1	1	1	1	1	S	DegV	degV family protein
tdOG00746	1	1	1	1	COG01702	1	1	1	1	1	1	1	1	T	PhoH	PhoH-like protein, ATPase
tdOG00747	1	1	1	1	COG00585	0	1G	1	1	1	1	1	1	S	TruD	Pseudouridylate synthase
tdOG00748	1	2	1	1	COG00668	1	1	1	1	1	1	1	1	M	MscS	MscS Mechanosensitive ion channel
tdOG00749	1	1	1	1	COG00292	1	1	1	1	1	1	1	1	J	RplT	ribosomal protein L20
tdOG00750	1	1	1	1	COG00291	1	1	1	1	1	1	1	1	J	RpmI	ribosomal protein L35
tdOG00751	1	1	1	1		0	1G	1	1	1	1	1	1	S		conserved hypothetical protein
tdOG00752	1	1	1	1	COG00136	1	1	1	1	1	1	1	1	E	DhaS	Aspartate-semialdehyde dehydrogenase, USG-1 related
tdOG00753	1	1	1	1	COG01837	1	1	1	1	1	1	1	1	R		Predicted RNA-binding protein (contains KH domain)
tdOG00754	1	1	1	1	COG00806	1	1	1	1	1	1	1	1	J	RimM	16S rRNA processing protein RimM
tdOG00755	1	1	1	1	COG00336	1	1	1	1	1	1	1	1	J	TrmD	tRNA (guanine-N1)-methyltransferase
tdOG00756	0	1	1	1	COG00624	1	1	1	0L	1	1	1	1	E	ArgE	Aminoacylase/desuccinylase/peptidase family protein
tdOG00757	1	1	1	1		0	1G	1	1	1	1	1	1	S		hypothetical protein
tdOG00758	1	1	1	1	COG00344	1	1	1	1	1	1	1	1	S		protein of unknown function DUF205
tdOG00759	1	1	1	1	COG00346	1	1	1	1	1	1	1	1	E	GloA	Glyoxalase/bleomycin resistance protein/dioxygenase
tdOG00760	1	1	1	1	COG05652	0	1G	1	1	1	1	1	1	S		VanZ like protein
tdOG00761	1	1	1	1	COG00624	1	1	1	1	1	1	1	1	E	ArgE	peptidase M20
tdOG00762	1	1	1	1	COG02185	0	1G	1	1	1	1	1	1	I	Sbm	methylmalonyl-CoA mutase, alpha subunit
tdOG00763	1	1	1	1	COG00222	1	1	1	1	1	1	1	1	J	RplL	ribosomal protein L7/L12
tdOG00764	1	1	1	1	COG00244	1	1	1	1	1	1	1	1	J	RplJ	ribosomal protein L10
tdOG00765	1	1	1	1	COG00081	1	1	1	1	1	1	1	1	J	RplA	ribosomal protein L1
tdOG00766	1	1	1	1	COG00080	1	1	1	1	1	1	1	1	J	RplK	ribosomal protein L11
tdOG00767	1	1	1	1	COG00250	1	1	1	1	1	1	1	1	K	NusG	NusG antitermination factor
tdOG00768	1	1	1	1	COG00690	1	1	1	1	1	1	1	1	U	SecE	SecE subunit of protein translocation complex
tdOG00769	2	2	2	2	COG00050	1	1	1	1	1	1	1	1	J	TufB	translation elongation factor Tu
tdOG00770	1	2	1	1	COG01132	1	1	1	1	1	1	1	1	V	MdlB	ABC-type multidrug transport system, ATPase and permease components
tdOG00771	1	2	1	1	COG01132	1	1	1	1	1	1	1	1	V	MdlB	ABC-type transport system, ATPase and permease components
tdOG00772	0	1	1	1	COG01164	1	1	1	0L	1	1	1	1	E		Oligoendopeptidase F type metalloprotease
tdOG00773	1	1	1	1	COG00423	1	1	1	1	1	1	1	1	J	GRS1	glycyl-tRNA synthetase
tdOG00774	1	1	1	1	COG01185	1	1	1	1	1	1	1	1	J	Pnp	Polyribonucleotide nucleotidyltransferase
tdOG00775	1	1	1	1	COG01989	1	1	1	1	1	1	1	1	N	PilD	peptidase A24A-like protein
tdOG00776	1	1	1	1	COG01963	1	1	1	1	1	1	1	1	S		acid phosphatase/vanadium-dependent haloperoxidase related
tdOG00777	1	1	1	1	COG01302	1	1	1	1	1	1	1	1	S		Ortholog of alkaline shock protein
tdOG00778	1	1	1	1	COG00272	1	1	1	1	1	1	1	1	L	DnlJ	DNA ligase, NAD-dependent
tdOG00779	2	1	1	1	COG01744	0	1G	1	1	1	1	1	1	R	Med	basic membrane lipoprotein, Med/BMP family
tdOG00780	1	1	1	1	COG01109	1	1	1	1	1	1	1	1	G	{ManB}	phosphoglucosamine mutase
tdOG00781	1	2	1	1	COG00491	1	1	1	1	1	1	1	1	R	GloB	beta-lactamase-like protein
tdOG00782	1	1	1	1	COG00441	1	1	1	1	1	1	1	1	J	ThrS	threonyl-tRNA synthetase
tdOG00783	0	1	1	1		0	1G	1	0L	1	1	1	1	S		Conserved membrane protein
tdOG00784	1	1	1	1	COG00818	1	1	1	1	1	1	1	1	M	DgkA	diacylglycerol kinase
tdOG00785	1	1	1	1	COG00719	1	1	1	1	1	1	1	1	O	SufB	FeS assembly protein SufD
tdOG00786	1	1	1	1	COG00719	1	1	1	1	1	1	1	1	O	SufB	FeS assembly protein SufB
tdOG00787	1	1	1	1	COG00396	1	1	1	1	1	1	1	1	O	SufC	FeS assembly ATPase SufC
tdOG00788	1	1	1	1	COG00096	1	1	1	1	1	1	1	1	J	RpsH	ribosomal protein S8
tdOG00789	1	1	1	1	COG00097	1	1	1	1	1	1	1	1	J	RplF	ribosomal protein L6
tdOG00790	1	1	1	1	COG00256	1	1	1	1	1	1	1	1	J	RplR	ribosomal protein L18
tdOG00791	1	1	1	1	COG00098	1	1	1	1	1	1	1	1	J	RpsE	ribosomal protein S5
tdOG00792	1	1	1	1	COG01841	1	1	1	1	1	1	1	1	J	RpmD	ribosomal protein L30
tdOG00793	1	1	1	1	COG00200	1	1	1	1	1	1	1	1	J	RplO	ribosomal protein L15
tdOG00794	1	1	1	1	COG00201	1	1	1	1	1	1	1	1	U	SecY	SecY protein
tdOG00795	1	1	1	1	COG00563	1	1	1	1	1	1	1	1	F	Adk	adenylate kinases
tdOG00796	1	1	1	1	COG00361	1	1	1	1	1	1	1	1	J	InfA	Translation initiation factor 1 (IF-1)
tdOG00797	1	1	1	1	COG00257	1	1	1	1	1	1	1	1	J	RpmJ	ribosomal protein L36
tdOG00798	1	1	1	1	COG00099	1	1	1	1	1	1	1	1	J	RpsM	ribosomal protein S13
tdOG00799	1	1	1	1	COG00100	1	1	1	1	1	1	1	1	J	RpsK	ribosomal protein S11
tdOG00800	1	1	1	1	COG00522	1	1	1	1	1	1	1	1	J	RpsD	ribosomal protein S4
tdOG00801	1	1	1	1	COG00202	1	1	1	1	1	1	1	1	K	RpoA	DNA-directed RNA polymerase, alpha subunit
tdOG00802	1	1	1	1	COG00203	1	1	1	1	1	1	1	1	J	RplQ	ribosomal protein L17
tdOG00803	3	1	1	1	COG00589	1	1	1	1	1	1	1	1	T	UspA	UspA
tdOG00804	1	1	1	1	COG01137	1	1	1	1	1	1	1	1	R	YhbG	ABC-type transport system, ATPase component
tdOG00805	1	1	1	1	COG01015	0	1G	1	1	1	1	1	1	G	DeoB	phosphopentomutase
tdOG00806	1	1	1	1		0	1G	1	1	1	1	1	1	S		conserved hypothetical protein
tdOG00807	1	1	1	1	COG00141	1	1	1	1	1	1	1	1	E	HisX	Histidinol dehydrogenase
tdOG00808	1	1	0	1	COG00230	1	1	1	1	1	1	0L	1	J	RpmH	ribosomal protein L34
tdOG00809	1	1	1	1	COG03839	1	1	1	1	1	1	1	1	G	MalK	Amino acid ABC transporter, ATPase, His/Glu/Gln/Arg/opine
tdOG00810	1	2	1	1	COG00834	1	1	1	1	1	1	1	1	E	HisJ	Amino acid ABC transporter, periplasmic protein, His/Glu/Gln/Arg/opine
tdOG00811	1	1	1	1	COG00765	1	1	1	1	1	1	1	1	E	HisM	Amino acid ABC transporter, permease protein, His/Glu/Gln/Arg/opine
tdOG00812	1	1	1	1		0	1G	1	1	1	1	1	1	S		conserved hypothetical protein
tdOG00813	1	1	1	1	COG00113	1	1	1	1	1	1	1	1	H	HemB	Porphobilinogen synthase
tdOG00814	1	1	1	1	COG00761	1	1	1	1	1	1	1	1	I	LytB	hydroxymethylbutenyl pyrophosphate reductase
tdOG00815	1	1	1	2	COG02151	1	1	1	1	1	1	1	1	R	PaaD	protein of unknown function DUF59
tdOG00816	2	1	1	1	COG00813	1	1	1	1	1	1	1	1	F	DeoD	purine nucleoside phosphorylase
tdOG00817	1	1	1	1	COG00144	1	1	1	1	1	1	1	1	J	Sun	rRNA methyltransferase, sun family protein
tdOG00818	1	1	1	1	COG00477	1	1	1	1	1	1	1	1	G	TetA	major facilitator superfamily MFS_1
tdOG00819	1	1	1	1	COG00495	1	1	1	1	1	1	1	1	J	LeuS	leucyl-tRNA synthetase
tdOG00820	2	3	1	1	COG01253	1	1	1	1	1	1	1	1	R	TlyC	Hemolysin-like CBS domain containing protein DUF21
tdOG00821	2	1	1	1	COG00015	1	1	1	1	1	1	1	1	F	Pur8	3-carboxy-cis,cis-muconate cycloisomerase
tdOG00822	1	1	1	1	COG02873	1	1	1	1	1	1	1	1	E	MET17	O-acetylhomoserine aminocarboxypropyltransferase
tdOG00823	1	2	1	1	COG01902	1	1	1	1	1	1	1	1	C	NemA	NADH:flavin oxidoreductase/NADH oxidase
tdOG00824	1	1	1	1	COG01136	1	1	1	1	1	1	1	1	V	SalX	ABC-type transport system, ATPase component
tdOG00825	1	1	1	1	COG00189	1	1	1	1	1	1	1	1	H	LysX	Lysine biosynthesis enzyme LysX
tdOG00826	1	1	1	1	COG00058	1	1	1	1	1	1	1	1	G	GlgP	Alpha-glucan phosphorylase
tdOG00827	1	1	1	0	COG00600	1	1	1	1	1	1	1	0L	P	TauC	ABC transporter, permease, aliphatic sulphonates
tdOG00828	1	1	1	0	COG01116	1	1	1	1	1	1	1	0L	P	TauB	ABC transporter, ATPase, aliphatic sulphonates
tdOG00829	2	2	1	1	COG01959	1	1	1	1	1	1	1	1	K		transcriptional regulator, BadM/Rrf2 family
tdOG00830	1	1	1	1	COG01087	1	1	1	1	1	1	1	1	M	GalE	UDP-glucose 4-epimerase
tdOG00831	1	1	1	1	COG01739	1	1	1	1	1	1	1	1	S		protein of unknown function UPF0029
tdOG00832	1	1	1	1	COG00494	1	1	1	1	1	1	1	1	L	MutT	NUDIX hydrolase
tdOG00833	1	1	1	1	COG00346	1	1	1	1	1	1	1	1	E	GloA	Glyoxalase/bleomycin resistance protein/dioxygenase
tdOG00834	1	1	1	1	COG00566	1	1	1	1	1	1	1	1	J	SpoU	tRNA (guanosine-2'-O-)-methyltransferase
tdOG00835	1	1	1	1	COG03635	0	1G	1	1	1	1	1	1	G		Phosphoglycerate mutase
tdOG00836	1	1	1	1	COG02195	1	1	1	1	1	1	1	1	E	PepD	peptidase M20
tdOG00837	2	3	1	1	COG00704	1	1	1	1	1	1	1	1	P	PhoU	phosphate uptake regulator, PhoU
tdOG00838	1	1	1	1	COG00745	1	1	1	1	1	1	1	1	T	PhoB	two component transcriptional regulator PhoB
tdOG00839	1	1	1	1	COG00021	1	1	1	1	1	1	1	1	G	Tkt	transketolase
tdOG00840	1	1	1	1	COG00552	1	1	1	1	1	1	1	1	U	FtsY	signal recognition particle-docking protein FtsY
tdOG00841	1	1	1	1	COG00436	1	1	1	1	1	1	1	1	E		aminotransferase, class I and II
tdOG00842	1	1	1	1	COG00476	1	1	1	1	1	1	1	1	H	MoeB	UBA/THIF-type NAD/FAD binding fold
tdOG00843	1	1	1	1	COG00344	1	1	1	1	1	1	1	1	S		protein of unknown function DUF205
tdOG00844	1	1	1	1	COG00556	1	1	1	1	1	1	1	1	L	UvrB	excinuclease ABC, B subunit
tdOG00845	1	1	1	2	COG02233	1	1	1	1	1	1	1	1	F	UraA	uracil-xanthine permease
tdOG00846	1	1	1	1	COG00792	1	1	1	1	1	1	1	1	L		Predicted endonuclease, UPF0102
tdOG00847	1	1	1	1	COG01108	1	1	1	1	1	1	1	1	P	ZnuB	ABC-type Mn2+ transport systems, permease component
tdOG00848	1	1	1	1	COG01121	1	1	1	1	1	1	1	1	P	ZnuC	ABC-type Mn2+ transport systems, ATPase component
tdOG00849	1	1	1	1	COG01194	1	1	1	1	1	1	1	1	L	MutY	A/G-specific adenine glycosylase
tdOG00850	1	1	1	1	COG01522	1	1	1	1	1	1	1	1	K	Lrp	putative transcriptional regulator, AsnC family
tdOG00851	0	1	1	1	COG02110	1	1	1	0L	1	1	1	1	R		Predicted phosphatase of H2Macro superfamily
tdOG00852	1	1	1	1	COG00101	1	1	1	1	1	1	1	1	J	HisT	tRNA pseudouridine synthase A
tdOG00853	2	1	2	1	COG00739	1	1	1	1	1	1	1	1	M	NlpD	peptidase M23B and LisM domains
tdOG00854	1	1	1	1	COG01324	1	1	1	1	1	1	1	1	P	CutA	CutA1 divalent ion tolerance protein
tdOG00855	3	1	1	1	COG01940	1	1	1	1	1	1	1	1	K	Glk	ROK domain protein
tdOG00856	1	1	1	1		0	1G	1	1	1	1	1	1	S		conserved hypothetical protein
tdOG00857	1	1	1	1	COG00013	1	1	1	1	1	1	1	1	J	AlaS	alanyl-tRNA synthetase
tdOG00858	1	1	1	1	COG01160	1	1	1	1	1	1	1	1	R		Small GTP-binding protein domain
tdOG00859	1	1	1	1	COG02313	0	1G	1	1	1	1	1	1	Q	IdgA	Indigoidine synthase A like protein
tdOG00860	1	1	1	1	COG01131	1	1	1	1	1	1	1	1	V	CcmA	ABC-type transport system, ATPase component
tdOG00861	3	1	1	1	COG00667	1	1	1	1	1	1	1	1	C	Tas	aldo/keto reductase
tdOG00862	1	1	1	1		0	1G	1	1	1	1	1	1	S		conserved hypothetical protein
tdOG00863	1	1	1	1	COG01934	1	1	1	1	1	1	1	1	S		OstA-like protein protein
tdOG00864	1	1	1	2	COG02050	1	1	1	1	1	1	1	1	Q	PaaI	Phenylacetic acid degradation protein PaaD
tdOG00865	1	1	1	1	COG00639	1	1	1	1	1	1	1	1	T	ApaH	metallophosphoesterase
tdOG00866	1	1	1	1	COG00470	1	1	1	1	1	1	1	1	L	HolB	DNA polymerase III subunit, putative
tdOG00867	1	1	1	1	COG01058/COG01546	1	1	1	1	1	1	1	1	S	CinA	Competence-damaged protein CinA
tdOG00868	1	1	1	1	COG01514	1	1	1	1	1	1	1	1	J	LigT	2',5' RNA ligase
tdOG00869	1	1	1	1	COG00468	1	1	1	1	1	1	1	1	L	RecA	recA protein
tdOG00870	1	1	1	1	COG02095	1	1	1	1	1	1	1	1	U	MarC	multiple antibiotic resistance (MarC)-related proteins
tdOG00871	1	1	1	1	COG00156	1	1	1	1	1	1	1	1	H	BioF	7-keto-8-aminopelargonate synthetase-like enzyme
tdOG00872	1	1	1	1		0	1G	1	1	1	1	1	1	S		conserved hypothetical protein
tdOG00873	1	1	1	1	COG00181	1	1	1	1	1	1	1	1	H	Hem3	porphobilinogen deaminase
tdOG00874	1	1	1	1	COG00016	1	1	1	1	1	1	1	1	J	PheS	phenylalanyl-tRNA synthetase, alpha subunit
tdOG00875	1	1	1	1	COG00073/COG00072	1	1	1	1	1	1	1	1	R		phenylalanyl-tRNA synthetase, beta subunit
tdOG00876	1	1	1	1	COG01960	1	1	1	1	1	1	1	1	I	CaiA	acyl-CoA dehydrogenase-like protein
tdOG00877	3	1	1	1	COG00664	1	1	1	1	1	1	1	1	T	Crp	transcriptional regulator, Crp/Fnr family
tdOG00878	0	1	1	1	COG00589	1	1	1	0L	1	1	1	1	S	UspA	UspA domain containing protein, nucleotide-binding protein
tdOG00879	0	1	1	1	COG00039	1	1	1	0L	1	1	1	1	C	Mdh	L-lactate dehydrogenase
tdOG00880	1	1	1	1	COG00333	1	1	1	1	1	1	1	1	J	RpmF	ribosomal protein L32
tdOG00881	0	1	1	1	COG00475/COG01226	1	1	1	0L	1	1	1	1	P		Glutathione-regulated K+/H+ antiporter
tdOG00882	1	1	1	0	COG02860	1	1	1	1	1	1	1	0L	S		Conserved membrane protein UPF0126
tdOG00883	1	1	1	1	COG01249	1	1	1	1	1	1	1	1	C	Lpd	Dihydrolipoamide dehydrogenase
tdOG00884	1	1	1	1	COG00193	1	1	1	1	1	1	1	1	J	Pth	Aminoacyl-tRNA hydrolase
tdOG00885	1	2	1	1	COG01309	1	1	1	1	1	1	1	1	K	AcrR	transcriptional regulator, TetR family
tdOG00886	1	1	1	1	COG01012/COG02030	1	1	1	1	1	1	1	1	C	PaaZ	Phenylacetic acid degradation protein PaaN, NAD-dependent aldehyde dehydrogenases and Acyl dehydratase
tdOG00887	1	1	1	1	COG02151	1	1	1	1	1	1	1	1	R	PaaD	Phenylacetate-CoA oxygenase, PaaD subunit
tdOG00888	1	1	1	1	COG03396	0	1G	1	1	1	1	1	1	S	PaaC	Phenylacetate-CoA oxygenase, PaaC subunit
tdOG00889	1	1	1	1	COG03396	0	1G	1	1	1	1	1	1	S	PaaA	Phenylacetate-CoA oxygenase, PaaA subunit
tdOG00890	1	1	1	1	COG01854	0	1G	1	1	1	1	1	1	T	LuxS	S-ribosylhomocysteinase, LuxS
tdOG00891	2	1	1	1	COG00597	1	1	1	1	1	1	1	1	M	LspA	lipoprotein signal peptidase
tdOG00892	1	1	1	1	COG00083	1	1	1	1	1	1	1	1	E	ThrB	homoserine kinase
tdOG00893	1	1	1	1	COG04867	1	1	1	1	1	1	1	1	R		von Willebrand factor, type A
tdOG00894	1	1	1	1	COG00697	1	1	1	1	1	1	1	1	G	RhaT	Permease of the drug/metabolite transporter (DMT) superfamily
tdOG00895	1	1	2	3	COG00496	1	1	1	1	1	1	1	1	R	SurE	stationary-phase survival protein SurE
tdOG00896	1	1	1	1	COG02226	1	1	1	1	1	1	1	1	H	UbiE	ubiquinone/menaquinone biosynthesis methyltransferases
tdOG00897	1	1	1	1	COG01403	1	1	1	1	1	1	1	1	V	McrA	HNH endonuclease
tdOG00898	1	1	1	1	COG02812	1	1	1	1	1	1	1	1	L	DnaX	DNA polymerase III, gamma/tau subunits
tdOG00899	2	1	1	1	COG00642	1	1	1	1	1	1	1	1	T	BaeS	periplasmic sensor signal transduction histidine kinase
tdOG00900	1	1	1	1	COG02316	0	1G	1	1	1	1	1	1	R		metal dependent phosphohydrolase
tdOG00901	1	1	1	1	COG01970	1	1	1	1	1	1	1	1	M	MscL	large conductance mechanosensitive channel protein
tdOG00902	1	1	1	1	COG02317	0	1G	1	1	1	1	1	1	E		Thermostable carboxypeptidase 1
tdOG00903	1	1	1	1	COG00795	1	1	1	1	1	1	1	1	R		permease YjgP/YjgQ
tdOG00904	1	1	1	1	COG00795	1	1	1	1	1	1	1	1	R		permease YjgP/YjgQ
tdOG00905	1	1	1	1	COG00242	1	1	1	1	1	1	1	1	J	Def	Peptide deformylase
tdOG00906	1	1	1	1	COG00223	1	1	1	1	1	1	1	1	J	Fmt	methionyl-tRNA formyltransferase
tdOG00907	0	1	1	1	COG00697	1	1	1	0L	1	1	1	1	G	YdeD/PecM	Permease of the drug/metabolite transporter (DMT) superfamily
tdOG00908	1	1	1	1	COG01670	1	1	1	1	1	1	1	1	J	RimL	GCN5-related N-acetyltransferase
tdOG00909	1	1	1	1	COG00548	1	1	1	1	1	1	1	1	E	ArgB	acetylglutamate kinase
tdOG00910	3	1	1	1	COG01937	1	1	1	1	1	1	1	1	S	YohL	protein of unknown function DUF156
tdOG00911	2	1	1	1	COG02608	1	1	1	1	1	1	1	1	P	CopZ	Heavy metal transport/detoxification protein
tdOG00912	3	1	1	1	COG02217	1	1	1	1	1	1	1	1	P	ZntA	Heavy metal translocating P-type ATPase
tdOG00913	1	1	1	2	COG01853	1	1	1	1	1	1	1	1	R		flavin reductase-like protein, FMN-binding
tdOG00914	1	1	1	1	COG00079	1	1	1	1	1	1	1	1	E	HisC	aminotransferase, class I and II
tdOG00915	1	1	1	1	COG01418	1	1	1	1	1	1	1	1	R		metal dependent phosphohydrolase
tdOG00916	1	1	1	1	COG01047	1	1	1	1	1	1	1	1	O	SlyD	peptidylprolyl isomerase, FKBP-type
tdOG00917	1	1	1	1	COG01268	1	1	1	1	1	1	1	1	R	BioY	BioY protein
tdOG00918	1	1	1	1	COG00365	1	1	1	1	1	1	1	1	I	Acs	Acetate--CoA ligase
tdOG00919	1	1	1	1	COG01329	1	1	1	1	1	1	1	1	K		transcriptional regulator, CarD family
tdOG00920	1	1	1	1	COG00183	1	1	1	1	1	1	1	1	I	PaaJ	Acetyl-CoA C-acyltransferase
tdOG00921	1	1	1	1	COG01178	1	1	1	1	1	1	1	1	P	YabK	ABC-type thiamine transport system, permease component; two domain fusion
tdOG00922	1	1	1	1		0	1G	1	1	1	1	1	1	S		conserved hypothetical protein
tdOG00923	1	1	1	1	COG00624	1	1	1	1	1	1	1	1	E	ArgE	peptidase M20
tdOG00924	1	1	1	1	COG01758	1	1	1	1	1	1	1	1	K	RpoZ	DNA-directed RNA polymerase, omega subunit
tdOG00925	1	1	1	1	COG00106	1	1	1	1	1	1	1	1	E	HisA	Phosphoribosylformimino-5-aminoimidazole carboxamide ribotide isomerase
tdOG00926	1	1	1	1	COG00771	1	1	1	1	1	1	1	1	M	MurD	UDP-N-acetylmuramoylalanine--D-glutamate ligase
tdOG00927	1	1	1	1	COG00772	1	1	1	1	1	1	1	1	D	FtsW	cell cycle protein
tdOG00928	6	1	1	1	COG01609	1	1	1	1	1	1	1	1	K	PurR	transcriptional regulator, LacI family
tdOG00929	1	1	1	1	COG02382	0	1G	1	1	1	1	1	1	P	Fes	Ferric enterobactin esterase-related protein, alpha-beta hydrolase superfamily
tdOG00930	1	2	1	2	COG00318	1	1	1	1	1	1	1	1	I	CaiC	AMP-dependent synthetase and ligase
tdOG00931	1	1	1	1	COG00816	1	1	1	1	1	1	1	1	L	RnhD	Conserved bacterial protein of YqgF family, predicted holiday junction resolvase
tdOG00932	1	1	1	1	COG01024	1	1	1	1	1	1	1	1	I	CaiD	Enoyl-CoA hydratase/isomerase
tdOG00933	1	1	1	1	COG01774	1	1	1	1	1	1	1	1	T		PSP1
tdOG00934	2	2	1	1	COG00251	1	1	1	1	1	1	1	1	J	TdcF	YjgF-like protein protein
tdOG00935	0	1	1	1	COG00204	1	1	1	0L	1	1	1	1	I	PlsC	O-acyltransferase PlsC/PlsB family
tdOG00936	1	1	1	1	COG00612	1	1	1	1	1	1	1	1	R	PqqL	peptidase M16-like protein
tdOG00937	1	1	1	1	COG00612	1	1	1	1	1	1	1	1	R	PqqL	peptidase M16-like protein
tdOG00938	1	3	1	1	COG00515/COG01520	1	1	1	1	1	1	1	1	T		serine/threonine protein kinase
tdOG00939	1	1	1	1	COG01249	1	1	1	1	1	1	1	1	C	Lpd	Dihydrolipoamide dehydrogenase
tdOG00940	2	1	1	1		0	1G	1	1	1	1	1	1	S		conserved hypothetical protein
tdOG00941	1	1	1	1	COG00388	1	1	1	1	1	1	1	1	R		Nitrilase/cyanide hydratase
tdOG00942	1	1	1	1	COG01321	1	1	1	1	1	1	1	1	K	TroR	iron (metal) dependent repressor, DtxR family
tdOG00943	1	1	1	1	COG00283	1	1	1	1	1	1	1	1	F	Cmk	cytidylate kinase
tdOG00944	1	1	1	1	COG00373	1	1	1	1	1	1	1	1	H	HemA	glutamyl-tRNA reductase
tdOG00945	1	1	1	1	COG00217	1	1	1	1	1	1	1	1	S		protein of unknown function DUF28
tdOG00946	1	1	1	1	COG01559	1	1	1	1	1	1	1	1	H	YceG	aminodeoxychorismate lyase
tdOG00947	1	1	1	1	COG00064	1	1	1	1	1	1	1	1	J	GatB	glutamyl-tRNA(Gln) amidotransferase, B subunit
tdOG00948	1	1	1	1	COG00491	1	1	1	1	1	1	1	1	R	GloB	beta-lactamase-like protein
tdOG00949	1	1	1	1	COG00018	1	1	1	1	1	1	1	1	J	ArgS	arginyl-tRNA synthetase
tdOG00950	1	1	1	1	COG00315	1	1	1	1	1	1	1	1	H	MoaC	molybdenum cofactor biosynthesis protein C
tdOG00951	1	1	1	1	COG00343	1	1	1	1	1	1	1	1	J	Tgt	queuine tRNA-ribosyltransferase
tdOG00952	1	1	1	1	COG00799	1	1	1	1	1	1	1	1	S		Iojap-related protein
tdOG00953	1	1	1	1	COG01316	1	1	1	1	1	1	1	1	K	LytR	HTH transcriptional regulator, LytR family
tdOG00954	1	1	1	1	COG01713	1	1	1	1	1	1	1	1	H		metal dependent phosphohydrolase
tdOG00955	1	1	1	1	COG00122	0	1G	1	1	1	1	1	1	L	AlkA	endonuclease III, DNA-3-methyladenine glycosidase II
tdOG00956	1	1	1	1	COG00614	1	1	1	1	1	1	1	1	P	FepB	ABC-type iron transport system, periplasmic component
tdOG00957	1	1	1	1	COG00609	1	1	1	1	1	1	1	1	P	FepD	ABC-type Fe3+-siderophore transport system, permease component
tdOG00958	1	1	1	1	COG01120	1	1	1	1	1	1	1	1	P	FecE	ABC-type Fe3+-siderophores transport system, ATPase component
tdOG00959	1	1	1	1	COG01239	1	1	1	1	1	1	1	1	H	ChlI	magnesium protoporphyrin chelatase, AAA class ATPase
tdOG00960	1	1	1	1	COG00432	1	1	1	1	1	1	1	1	S		protein of unknown function UPF0047
tdOG00961	1	1	1	1	COG00163	1	1	1	1	1	1	1	1	H	UbiX	3-octaprenyl-4-hydroxybenzoate carboxy-lyase
tdOG00962	1	1	1	1	COG01211	1	1	1	1	1	1	1	1	I	IspD	2-C-methyl-D-erythritol 4-phosphate cytidylyltransferase
tdOG00963	1	1	1	1	COG01947	1	1	1	1	1	1	1	1	I	IspE	4-diphosphocytidyl-2C-methyl-D-erythritol kinase
tdOG00964	1	1	1	1	COG01977/COG00314	1	1	1	1	1	1	1	1	H	MoaE	molybdopterin converting factor, subunit 1
tdOG00965	1	1	1	1	COG05496	0	1G	1	1	1	1	1	1	R	MaoC	thioesterase-like protein
tdOG00966	1	1	1	1	COG00413	1	1	1	1	1	1	1	1	H	PanB	3-methyl-2-oxobutanoate hydroxymethyltransferase
tdOG00967	1	1	1	1	COG02322	0	1G	1	1	1	1	1	1	S		protein of unknown function DUF420
tdOG00968	1	1	1	1	COG00843/COG01845	1	1	1	1	1	1	1	1	C		cytochrome c oxidase, subunit I
tdOG00969	1	1	1	1	COG00240	1	1	1	1	1	1	1	1	C	GpsA	Glycerol-3-phosphate dehydrogenase (NAD(P)+)
tdOG00970	1	1	1	1	COG00492	1	1	1	1	1	1	1	1	O	TrxB	Thioredoxin reductase
tdOG00971	1	2	1	1	COG02272	1	1	1	1	1	1	1	1	I	PnbA	Carboxylesterase, type B
tdOG00972	1	1	1	1	COG00114	1	1	1	1	1	1	1	1	C	FumC	fumarate hydratase, class II
tdOG00973	1	1	1	1	COG00162	1	1	1	1	1	1	1	1	J	TyrS	tyrosyl-tRNA synthetase
tdOG00974	1	1	1	1	COG00469	1	1	1	1	1	1	1	1	G	PykF	Pyruvate kinase
tdOG00975	1	1	1	1	COG00148	1	1	1	1	1	1	1	1	G	Eno	Enolase
tdOG00976	1	1	1	1	COG02214	1	1	1	1	1	1	1	1	O	DnaJ	chaperone DnaJ-like protein
tdOG00977	1	1	1	1	COG01186	1	1	1	1	1	1	1	1	J	PrfB	peptide chain release factor 2
tdOG00978	1	1	1	1	COG00533	1	1	1	1	1	1	1	1	O	QRI7	metalloendopeptidase, putative, glycoprotease family
tdOG00979	2	1	1	1	COG00568	1	1	1	1	1	1	1	1	K	RpoD	RNA polymerase, sigma 28 subunit
tdOG00980	1	1	1	1	COG02379	0	1G	1	1	1	1	1	1	G	GckA	Hydroxypyruvate reductase
tdOG00981	1	1	1	1	COG00017	1	1	1	1	1	1	1	1	J	AsnS	asparaginyl-tRNA synthetase
tdOG00982	1	1	1	1	COG01196	1	1	1	1	1	1	1	1	D	Smc	SMC protein-like protein
tdOG00983	1	1	1	1	COG00440	1	1	1	1	1	1	1	1	E	IlvH	acetolactate synthase, small subunit
tdOG00984	1	1	1	1	COG00745	1	1	1	1	1	1	1	1	T	OmpR	two component transcriptional regulator, winged helix family
tdOG00985	1	1	1	1	COG01250/COG01024	1	1	1	1	1	1	1	1	I		3-hydroxyacyl-CoA dehydrogenase, NAD-binding
tdOG00986	1	1	1	1	COG00803	1	1	1	1	1	1	1	1	P	LraI	ABC-type Mn2+ transport systems, periplasmic component
tdOG00987	1	1	1	1	COG00285	1	1	1	1	1	1	1	1	H	FolC	FolC bifunctional protein
tdOG00988	1	1	1	1	COG02120	1	1	1	1	1	1	1	1	S		LmbE-like protein protein
tdOG00989	3	3	1	1	COG01192	1	1	1	1	1	1	1	1	D	Soj/RepA	ATPase involved in plasmide/chromosome partitioning, ParA/Soj-like
tdOG00990	3	3	1	1	COG01012	1	1	1	1	1	1	1	1	C	PutA	aldehyde dehydrogenase
tdOG00991	2	2	1	1	COG01063	1	1	1	1	1	1	1	1	E	Tdh	Zn-dependent alcohol dehydrogenase
tdOG00992	1	1	1	1	COG00155	1	1	1	1	1	1	1	1	P	CysI	Ferredoxin--nitrite reductase
tdOG00993	1	1	1	1	COG00175	1	1	1	1	1	1	1	1	E	CysH	phosphoadenosine phosphosulfate reductase
tdOG00994	1	1	1	1	COG02046	1	1	1	1	1	1	1	1	P	MET3	sulfate adenylyltransferase
tdOG00995	1	1	1	1	COG00160	1	1	1	1	1	1	1	1	E	GabT	aminotransferase class-III
tdOG00996	3	2	1	1	COG01209	1	1	1	1	1	1	1	1	M	RfbA	glucose-1-phosphate thymidyltransferase
tdOG00997	1	1	1	1	COG00836	1	1	1	1	1	1	1	1	M	{ManC}	Mannose-1-phosphate guanylyltransferase (GDP)
tdOG00998	1	1	1	1	COG01216	1	1	1	1	1	1	1	1	R	RfbQ	glycosyl transferase, family 2
tdOG00999	1	1	1	1	COG01109	1	1	1	1	1	1	1	1	G	{ManB}	phosphoglucomutase/phosphomannomutase alpha/beta/alpha domain I
tdOG01000	1	1	1	1	COG01482	1	1	1	1	1	1	1	1	G	Pmi	Mannose-6-phosphate isomerase
tdOG01001	0	0	1	1	COG00745	1	0	0	0	0	1G	1	1	T	OmpR	transcriptional regulator
tdOG01002	1	1	1	1	COG00183	1	1	1	1	1	1	1	1	I	PaaJ	Acetyl-CoA C-acetyltransferase
tdOG01003	3	1	1	1	COG00454	1	1	1	1	1	1	1	1	K	WecD	GCN5-related N-acetyltransferase
tdOG01004	1	2	1	1	COG02120	1	1	1	1	1	1	1	1	S		LmbE-like protein protein
tdOG01005	1	1	1	1	COG01404	1	1	1	1	1	1	1	1	O	AprE	peptidase S8, subtilisin-like
tdOG01006	1	1	1	0	COG01820	1	1	1	1	1	1	1	0L	G	NagA	N-acetylglucosamine-6-phosphate deacetylase
tdOG01007	1	1	1	1	COG01236	1	1	1	1	1	1	1	1	J	YSH1	beta-lactamase-like protein
tdOG01008	5	2	1	1	COG00640	1	1	1	1	1	1	1	1	K	ArsR	transcriptional regulator, ArsR family
tdOG01009	2	2	1	1	COG02217	1	1	1	1	1	1	1	1	P	ZntA	Heavy metal translocating P-type ATPase
tdOG01010	2	2	1	1	COG02141	1	1	1	1	1	1	1	1	C		Flavin dependent monooxygenase
tdOG01011	1	1	0	2	COG03971	0	1G	1	1	1	1	0L	1	Q		2-oxo-hepta-3-ene-1,7-dioic acid hydratase
tdOG01012	4	1	1	1	COG00394	1	1	1	1	1	1	1	1	T	ArsC	Arsenate reductase, ArsC-like
tdOG01013	2	1	1	1	COG02723	0	1G	1	1	1	1	1	1	G	BglB	Beta-glucosidase
tdOG01014	1	1	1	1	COG00010	1	1	1	1	1	1	1	1	E	SpeB	Arginase/agmatinase/formiminoglutamase
tdOG01015	1	1	1	1	COG02222	0	1G	1	1	1	1	1	1	M	GlmS	Glutamine-fructose-6-phosphate transaminase (isomerizing)
tdOG01016	1	1	1	1	COG01937	1	1	1	1	1	1	1	1	S	YohL	Small conserved bacterial proteins, YohL E.coli
tdOG01017	1	1	1	1	COG00573	1	1	1	1	1	1	1	1	P	PtsC	ABC-type phosphate transport system, permease component
tdOG01018	1	1	1	1	COG00581	1	1	1	1	1	1	1	1	P	PtsA	ABC-type phosphate transport system, permease component
tdOG01019	1	1	1	1	COG01117	1	1	1	1	1	1	1	1	P	PstB	ABC-type phosphate transport system, ATPase component
tdOG01020	1	1	1	1	COG00526	1	1	1	1	1	1	1	1	O	TrxA	thioredoxin
tdOG01021	1	1	0	0	COG04149	1	1	1	1	1	0L	0	0	O	ModB	ABC-type molybdate transport system, permease component
tdOG01022	1	1	1	1	COG00351	1	1	1	1	1	1	1	1	H	ThiD	Phosphomethylpyrimidine kinaseThiD
tdOG01023	1	1	1	1	COG02022	1	1	1	1	1	1	1	1	H	ThiG	thiazole biosynthesis protein ThiG
tdOG01024	1	1	1	1	COG00621	1	1	1	1	1	1	1	1	J	MiaB	Radical SAM superfamily enzyme
tdOG01025	1	1	0	1	COG03173	1	1	1	1	1	1	0L	1	R		aminoglycoside phosphotransferase
tdOG01026	1	1	0	1	COG01960	1	1	1	1	1	1	0L	1	I	CaiA	acyl-CoA dehydrogenase-like protein
tdOG01027	2	2	1	1	COG01028	1	1	1	1	1	1	1	1	I	FabG	short-chain dehydrogenase/reductase SDR
tdOG01028	1	1	1	1	COG00171	1	1	1	1	1	1	1	1	H	NadE	NAD+ synthetase
tdOG01029	1	2	1	2	COG01012	1	1	1	1	1	1	1	1	C	PutA	5-carboxymethyl-2-hydroxymuconate semialdehyde dehydrogenase
tdOG01030	1	1	1	2	COG02368	0	1G	1	1	1	1	1	1	Q		4-hydroxyphenylacetate 3-monooxygenase, oxygenase component
tdOG01031	1	1	1	2	COG00346	1	1	1	1	1	1	1	1	E	GloA	3,4-dihydroxyphenylacetate 2,3-dioxygenase HpaD
tdOG01032	1	1	1	1	COG02041	1	1	1	1	1	1	1	1	R		Sulfite oxidase related enzyme
tdOG01033	1	1	1	1	COG00179	1	1	1	1	1	1	1	1	Q	MhpD	4-hydroxyphenylacetate degradation bifunctional isomerase/decarboxylase
tdOG01034	1	1	1	2	COG03573	0	1G	1	1	1	1	1	1	R		fumarate reductase/succinate dehydrogenase flavoprotein-like protein
tdOG01035	1	1	1	1	COG00368	1	1	1	1	1	1	1	1	H	CobC	cobalamin-5-phosphate synthase CobS
tdOG01036	1	1	1	1	COG02038	1	1	1	1	1	1	1	1	H	CobT	Nicotinate-nucleotide-dimethylbenzimidazole phosphoribosyltransferase
tdOG01037	0	1	1	1	COG01032	1	1	1	0L	1	1	1	1	C		Oxygen-independent coproporphyrinogen III oxidase, P methylase superfamily protein
tdOG01038	1	1	1	0	COG00477	1	1	1	1	1	1	1	0L	G	ProP	Drug resistance transporter EmrB/QacA subfamily
tdOG01039	1	1	1	1	COG00604	1	1	1	1	1	1	1	1	C	Qor	Alcohol dehydrogenase, zinc-binding
tdOG01040	1	1	1	1	COG01541	1	1	1	1	1	1	1	1	H	PaaK	Phenylacetate-CoA ligase
tdOG01041	2	2	1	1	COG04177/COG00411	1	1	1	1	1	1	1	1	E		Branched-chain amino acid ABC-type transport system, permease and ATPase components
tdOG01042	1	1	1	0	COG00559	1	1	1	1	1	1	1	0L	E	LivH	Branched-chain amino acid ABC-type transport system, permease component
tdOG01043	1	1	1	0	COG00683	1	1	1	1	1	1	1	0L	E	LivK	ABC transport system, periplasmic binding component
tdOG01044	2	1	1	1	COG00477	1	1	1	1	1	1	1	1	G	ProP	major facilitator superfamily MFS_1
tdOG01045	1	1	1	1	COG01488	1	1	1	1	1	1	1	1	H	PncB	Nicotinate phosphoribosyltransferase related
tdOG01046	1	1	1	1	COG00281	1	1	1	1	1	1	1	1	C	SfcA	Malate dehydrogenase (oxaloacetate decarboxylating) (NADP+)
tdOG01047	1	1	1	1	COG02225	1	1	1	1	1	1	1	1	C	Msa	Malate synthase A
tdOG01048	1	1	1	1	COG01540	1	1	1	1	1	1	1	1	R		LamB/YcsF
tdOG01049	1	1	1	1	COG00465	1	1	1	1	1	1	1	1	O	FtsH	ATP-dependent metalloprotease FtsH
tdOG01050	1	1	1	1	COG00491/COG00607	1	1	1	1	1	1	1	1	R		beta-lactamase-like protein
tdOG01051	1	1	1	1	COG01960	1	1	1	1	1	1	1	1	I	AcdM/AcdS	acyl-CoA dehydrogenase-like protein
tdOG01052	1	1	1	1	COG00562	1	1	1	1	1	1	1	1	M	Glf	UDP-galactopyranose mutase
tdOG01053	1	1	1	1	COG00737	1	1	1	1	1	1	1	1	F	UshA	5'-Nucleotidase-like protein
tdOG01054	1	1	1	1	COG02839	0	1G	1	1	1	1	1	1	S		protein of unknown function DUF456
tdOG01055	1	1	1	1	COG00457	1	1	1	1	1	1	1	1	R	NrfG	TPR repeat protein
tdOG01056	1	1	1	1	COG00236	1	1	1	1	1	1	1	1	I	Acp	acyl carrier protein
tdOG01057	1	1	1	1	COG01399	1	1	1	1	1	1	1	1	R		Zn-finger-like protein, DUF177
tdOG01058	1	1	1	1	COG00706	1	1	1	1	1	1	1	1	U	YidC	60 kDa inner membrane insertion protein
tdOG01059	1	0	1	1	COG00558	1	1	1	1	0L	1	1	1	I	PgsA	CDP-alcohol phosphatidyltransferase
tdOG01060	1	1	1	1	COG01051	1	1	1	1	1	1	1	1	F	MutT	NUDIX hydrolase
tdOG01061	1	0	1	1	COG01028	1	1	1	1	0L	1	1	1	I	FabG	short-chain dehydrogenase/reductase SDR
tdOG01062	1	0	1	1	COG00492	1	1	1	1	0L	1	1	1	O	TrxB	Thioredoxin reductase, TRXB
tdOG01063	1	1	1	1	COG01600	1	1	1	1	1	1	1	1	C		Domain of unknown function DUF1730
tdOG01064	1	0	1	1	COG00498	1	1	1	1	0L	1	1	1	E	ThrC	threonine synthase
tdOG01065	1	0	1	1	COG00073	1	1	1	1	0L	1	1	1	R	ARC1	t-RNA-binding region (EMAP domain)
tdOG01066	1	1	1	1	COG00404	1	1	1	1	1	1	1	1	E	GcvT	glycine cleavage system T protein
tdOG01067	1	1	1	1	COG01434	1	1	1	1	1	1	1	1	S	SanA	protein of unknown function DUF218
tdOG01068	1	3	1	1	COG02911	0	1G	1	1	1	1	1	1	S		protein of unknown function DUF490
tdOG01069	1	1	1	1	COG00071	1	1	1	1	1	1	1	1	O	IbpA	heat shock protein Hsp20
tdOG01070	1	1	1	1		0	1G	1	1	1	1	1	1	S		conserved hypothetical protein
tdOG01071	1	0	1	1	COG00153	1	1	1	1	0L	1	1	1	G	GalK	galactokinase
tdOG01072	1	1	1	1	COG00457	1	1	1	1	1	1	1	1	R	NrfG	Tetratricopeptide TPR_2
tdOG01073	4	1	1	1	COG00438	1	1	1	1	1	1	1	1	M	IcsA	glycosyl transferase, group 1
tdOG01074	1	0	1	1	COG00679	1	1	1	1	0L	1	1	1	R		Auxin Efflux Carrier
tdOG01075	1	1	1	1	COG00352	1	1	1	1	1	1	1	1	H	ThiE	thiamine-phosphate pyrophosphorylase
tdOG01076	1	1	1	1	COG02104	1	1	1	1	1	1	1	1	H	ThiS	thiamine biosynthesis protein ThiS
tdOG01077	1	0	1	1	COG00665	1	1	1	1	0L	1	1	1	E	DadA	FAD dependent oxidoreductase
tdOG01078	1	0	1	1	COG00395	1	1	1	1	0L	1	1	1	G	UgpE	ABC-type sugar transport system, permease component
tdOG01079	1	0	1	1	COG01653	1	1	1	1	0L	1	1	1	G	UgpB	ABC-type sugar transport system, periplasmic component
tdOG01080	1	0	1	1	COG01940	1	1	1	1	0L	1	1	1	K	Glk	ROK domain protein
tdOG01081	2	0	1	1	COG01028	1	1	1	1	0L	1	1	1	I	FabG	short-chain dehydrogenase/reductase SDR
tdOG01082	1	1	1	1	COG00410	1	1	1	1	1	1	1	1	E	LivF	ABC-type branched-chain amino acid transport systems, ATPase component
tdOG01083	3	1	1	1	COG00596	1	1	1	1	1	1	1	1	R	MhpC	alpha/beta hydrolase fold
tdOG01084	1	1	1	1	COG00295	1	1	1	1	1	1	1	1	F	Cdd	Cytidine deaminase, homotetrameric
tdOG01085	1	1	1	2	COG01680	1	1	1	1	1	1	1	1	V	AmpC	beta-lactamase
tdOG01086	1	1	1	1	COG02873	1	1	1	1	1	1	1	1	E	MET17	O-acetylhomoserine/O-acetylserine sulfhydrylase
tdOG01087	1	1	1	1	COG01651	1	1	1	1	1	1	1	1	O	DsbA-like	DSBA oxidoreductase
tdOG01088	1	1	1	1	COG01674	1	1	1	1	1	1	1	1	D	FtsK	cell division protein FtsK
tdOG01089	1	0	1	1	COG00730	1	1	1	1	0L	1	1	1	R		protein of unknown function DUF81
tdOG01090	1	0	1	1	COG00860	1	1	1	1	0L	1	1	1	M	AmiC	cell wall hydrolase/autolysin
tdOG01091	1	1	1	1	COG00858	1	1	1	1	1	1	1	1	J	RbfA	ribosome-binding factor A
tdOG01092	1	0	1	1	COG00022	1	1	1	1	0L	1	1	1	C	OdbB	2-oxoisovalerate dehydrogenase, OdbB
tdOG01093	1	0	1	1	COG01071	1	1	1	1	0L	1	1	1	C	OdbA	2-oxoisovalerate dehydrogenase, OdbA
tdOG01094	1	0	2	2	COG00842	1	1	1	1	0L	1	1	1	V		ABC transporter, permease
tdOG01095	1	1	1	1	COG03460	0	1G	1	1	1	1	1	1	Q	PaaB	Phenylacetate-CoA oxygenase, PaaB subunit
tdOG01096	2	0	1	1	COG04974	1	1	1	1	0L	1	1	1	L	XerD	phage integrase
tdOG01097	1	0	1	1	COG00029	1	1	1	1	0L	1	1	1	H	NadB	L-aspartate oxidase
tdOG01098	1	0	1	1	COG00379	1	1	1	1	0L	1	1	1	H	NadA	quinolinate synthetase complex, A subunit
tdOG01099	1	0	1	1	COG00157	1	1	1	1	0L	1	1	1	H	NadC	nicotinate-nucleotide pyrophosphorylase
tdOG01100	1	1	1	1	COG00319	1	1	1	1	1	1	1	1	R		Predicted metal-dependent hydrolase, UPF0054
tdOG01101	1	1	1	1	COG00176	1	1	1	1	1	1	1	1	G	Tal	transaldolase, putative
tdOG01102	1	0	1	1	COG02177	1	1	1	1	0L	1	1	1	D	FtsX	Cell division FtsX protein
tdOG01103	1	1	1	1	COG01589	1	1	1	1	1	1	1	1	M	DivB/FtsQ	cell division protein FtsQ
tdOG01104	1	1	1	1	COG00849	1	1	1	1	1	1	1	1	D	FtsA	cell division protein FtsA
tdOG01105	1	0	1	1	COG01351	1	1	1	1	0L	1	1	1	F	THY1	Thymidylate synthase (FAD)
tdOG01106	1	1	1	1	COG04371	1	1	1	1	1	1	1	1	S		protein of unknown function DUF1517
tdOG01107	1	1	1	1	COG00781	1	1	1	1	1	1	1	1	K	NusB	NusB antitermination factor
tdOG01108	1	0	1	1	COG01622	1	1	1	1	0L	1	1	1	C	CyoA	cytochrome c oxidase, subunit II
tdOG01109	1	0	1	1	COG00843	1	1	1	1	0L	1	1	1	C	CyoB	cytochrome c oxidase, subunit I
tdOG01110	1	1	1	1	COG00595	1	1	1	1	1	1	1	1	J		beta-lactamase-like protein
tdOG01111	1	2	2	1	COG04666	0	1G	1	1	1	1	1	1	R		TRAP transporter, 4TM/12TM fusion protein
tdOG01112	3	1	1	1	COG00744	1	1	1	1	1	1	1	1	M	MrcB	PBP1 protein; transglycosylase, transpeptidase domains
tdOG01113	1	1	1	1	COG00851	1	1	1	1	1	1	1	1	D	MinE	cell division topological specificity factor MinE
tdOG01114	1	1	1	1		0	1G	1	1	1	1	1	1	R		Acetyltransferase, GNAT family
tdOG01115	1	1	1	1	COG01640	1	1	1	1	1	1	1	1	G	MalQ	4-alpha-glucanotransferase
tdOG01116	1	1	1	1	COG02884	1	1	1	1	1	1	1	1	D	FtsE	Cell division ATP-binding protein FtsE
tdOG01117	1	1	1	1	COG00249	1	1	1	1	1	1	1	1	L	MutS	DNA mismatch repair protein MutS
tdOG01118	1	1	1	1	COG04177	1	1	1	1	1	1	1	1	E	LivM	ABC-type branched-chain amino acid transport system, permease component
tdOG01119	1	1	1	1	COG02265	1	1	1	1	1	1	1	1	J	TrmA	(Uracil-5)-methyltransferase
tdOG01120	1	1	1	1	COG00664	1	1	1	1	1	1	1	1	T	Crp	transcriptional regulator, Crp/Fnr family
tdOG01121	1	1	1	1	COG01139	0	1G	1	1	1	1	1	1	C		Iron-sulfur cluster binding protein
tdOG01122	1	0	1	1	COG01752	1	1	1	1	0L	1	1	1	R	RssA	alpha-beta hydrolase superfamily
tdOG01123	1	1	1	1		0	1G	1	1	1	1	1	1	V		Pilus-associated protein, PilW-related
tdOG01124	1	1	1	1	COG00703	1	1	1	1	1	1	1	1	E	AroK	Shikimate kinase
tdOG01125	1	0	1	1	COG01131	1	1	1	1	0L	1	1	1	V	CcmA	ABC-type transport system, ATPase component
tdOG01126	1	0	1	1	COG02010	1	1	1	1	0L	1	1	1	C	CccA	cytochrome c, class I
tdOG01127	1	0	1	1	COG03842	1	1	1	1	0L	1	1	1	E	PotA	ABC-type polyamine transport system, ATPase component
tdOG01128	1	1	1	1	COG03294	0	1G	1	1	1	1	1	1	R		HD supefamily hydrolase
tdOG01129	1	1	1	1	COG01494	1	1	1	1	1	1	1	1	G	GlpX	fructose-1,6-bisphosphatase, class II
tdOG01130	1	1	1	1	COG00705	1	1	1	1	1	1	1	1	R	GlpG	Rhomboid-like protein protein
tdOG01131	1	0	1	1	COG03431	1	1	1	1	0L	1	1	1	S		hypothetical protein
tdOG01132	1	1	1	1	COG00071	1	1	1	1	1	1	1	1	O	Hsp20	heat shock protein Hsp20
tdOG01133	1	1	1	1	COG00642	1	1	1	1	1	1	1	1	T	BaeS	periplasmic sensor signal transduction histidine kinase
tdOG01134	1	0	1	1	COG00727	1	1	1	1	0L	1	1	1	R		Predicted Fe-S-cluster containing protein, UPF0153
tdOG01135	1	1	1	1	COG01164	1	1	1	1	1	1	1	1	E		oligoendopeptidase F
tdOG01136	1	2	1	1	COG02355	0	1G	1	1	1	1	1	1	E		dipeptidase M19
tdOG01137	2	1	1	1	COG00328	1	1	1	1	1	1	1	1	L	RnhA	ribonuclease H
tdOG01138	1	1	1	1	COG00194	1	1	1	1	1	1	1	1	F	Gmk	Guanylate kinase
tdOG01139	1	1	1	1	COG04365	0	1G	1	1	1	1	1	1	S	YllA	conserved hypothetical protein
tdOG01140	1	0	1	1	COG00334	1	1	1	1	0L	1	1	1	E	GdhA	Glu/Leu/Phe/Val dehydrogenase, dimerisation region
tdOG01141	1	0	1	1		0	1G	1	1	0L	1	1	1	S		conserved hypothetical membrane protein
tdOG01142	1	1	1	1	COG01825	1	1	1	1	1	1	1	1	J	RplY	ribosomal 5S rRNA E-loop binding protein Ctc/L25/TL5
tdOG01143	1	2	1	1		0	1G	1	1	1	1	1	1	S		conserved hypothetical protein
tdOG01144	1	1	1	1	COG02331	0	1G	1	1	1	1	1	1	S		conserved hypothetical protein, PrpR_N domain
tdOG01145	1	0	1	1	COG00601	1	1	1	1	0L	1	1	1	E	DppB	ABC-type oligopeptide transport systems, permease components
tdOG01146	1	0	1	1	COG00747	1	1	1	1	0L	1	1	1	E	OppA	ABC-type oligopeptide transport system, periplasmic component
tdOG01147	1	1	1	1	COG00006	1	1	1	1	1	1	1	1	E	PepP	peptidase M24
tdOG01148	1	1	1	1	COG01073	1	1	1	1	1	1	1	1	R		Hydrolase of the alpha/beta superfamily
tdOG01149	1	1	1	1	COG00796	1	1	1	1	1	1	1	1	M	MurI	Glutamate racemase
tdOG01150	2	0	1	1	COG00697	1	1	1	1	0L	1	1	1	G	RhaT	protein of unknown function DUF6, transmembrane
tdOG01151	1	1	1	1	COG00199	1	1	1	1	1	1	1	1	J	RpsN	ribosomal protein S14
tdOG01152	1	0	1	1		0	1G	1	1	0L	1	1	1	S		conserved hypothetical protein
tdOG01153	4	0	1	1	COG00745	1	1	1	1	0L	1	1	1	T	PhoB	two component transcriptional regulator, winged helix family
tdOG01154	1	0	1	1		0	1G	1	1	0L	1	1	1	S		hypothetical protein
tdOG01155	1	0	1	1	COG02217	1	1	1	1	0L	1	1	1	P	ZntA	Heavy metal translocating P-type ATPase
tdOG01156	1	0	1	1	COG00822	1	1	1	1	0L	1	1	1	C	IscU	SUF system FeS assembly protein
tdOG01157	1	1	1	1	COG00284	1	1	1	1	1	1	1	1	F	PyrF	Orotidine 5'-phosphate decarboxylase subfamily 2
tdOG01158	1	1	1	1	COG00416	1	1	1	1	1	1	1	1	I	PlsX	fatty acid/phospholipid synthesis protein PlsX
tdOG01159	1	1	1	1	COG00526	1	1	1	1	1	1	1	1	O	Trx1	thioredoxin
tdOG01160	1	1	1	1	COG00261	1	1	1	1	1	1	1	1	J	RplU	ribosomal protein L21
tdOG01161	1	1	1	1	COG01694	1	1	1	1	1	1	1	1	R	MazG	MazG nucleotide pyrophosphohydrolase
tdOG01162	1	0	1	1	COG01803	0	1G	1	1	0L	1	1	1	G	MgsA	methylglyoxal synthase
tdOG01163	4	0	1	1	COG01055	1	1	1	1	0L	1	1	1	P	ArsB	Arsenical pump membrane protein
tdOG01164	2	1	1	1	COG00764	1	1	1	1	1	1	1	1	I	FabZ	beta-hydroxyacyl-(acyl-carrier-protein) dehydratase FabZ, FS
tdOG01165	1	0	1	1	COG01175	1	1	1	1	0L	1	1	1	G	UgpA	ABC-type sugar transport systems, permease component
tdOG01166	3	1	1	1	COG00824	1	1	1	1	1	1	1	1	R	FcbC	thioesterase superfamily
tdOG01167	1	1	1	1	COG01079	0	1G	1	1	1	1	1	1	R		Probable sugar ABC transporter, permease protein authentic frameshift
tdOG01168	1	0	1	1	COG03342	0	1G	1	1	0L	1	1	1	S		protein of unknown function DUF1028
tdOG01169	1	1	1	2		0	1G	1	1	1	1	1	1	M	SlpA	S-layer-like protein region
tdOG01170	1	1	1	1	COG00020	1	1	1	1	1	1	1	1	I	UppS	undecaprenyl diphosphate synthase
tdOG01171	1	1	1	1		0	1G	1	1	1	1	1	1	R		Roadblock/LC7
tdOG01172	1	1	1	1	COG00723	1	1	1	1	1	1	1	1	C	QcrA	Rieske (2Fe-2S) region
tdOG01173	1	0	1	1	COG01653	1	1	1	1	0L	1	1	1	G	UgpB	ABC-type sugar transport system, periplasmic component
tdOG01174	1	1	1	1	COG00033	1	1	1	1	1	1	1	1	G	Pgm	phosphoglucomutase, alpha-D-glucose phosphate-specific
tdOG01175	1	0	1	1	COG00517	1	1	1	1	0L	1	1	1	R		putative signal-transduction protein with CBS domains
tdOG01176	1	0	1	1	COG00735	1	1	1	1	0L	1	1	1	P	Zur/Fur	ferric uptake regulator, Fur family
tdOG01177	1	1	1	1		0	1G	1	1	1	1	1	1	S		Uncharacterized secreted protein with TPR-like repeats
tdOG01178	2	0	1	1	COG01993	0	1G	1	1	0L	1	1	1	S		protein of unknown function DUF190
tdOG01179	1	0	1	1	COG01335	1	1	1	1	0L	1	1	1	Q	Pal	isochorismatase hydrolase
tdOG01180	1	0	1	1	COG04945	0	1G	1	1	0L	1	1	1	G		Uncharacterized protein predicted to be involved in regulation of amylopullulanase
tdOG01181	1	1	1	1		0	1G	1	1	1	1	1	1	S		hypothetical protein
tdOG01182	1	0	1	1	COG00477	1	1	1	1	0L	1	1	1	G	ProP	major facilitator superfamily MFS_1
tdOG01183	1	1	1	1	COG01622	1	1	1	1	1	1	1	1	C	CyoA	cytochrome c oxidase, subunit II
tdOG01184	1	1	1	1	COG05512	1	1	1	1	1	1	1	1	R		Zn-finger containing protein
tdOG01185	1	0	1	1	COG00735	1	1	1	1	0L	1	1	1	P	Zur/Fur	ferric uptake regulator, Fur family
tdOG01186	1	1	1	1	COG00267	1	1	1	1	1	1	1	1	J	RpmG	ribosomal protein L33
tdOG01187	4	2	1	1	COG00629	1	1	1	1	1	1	1	1	L	Ssb, Fshift	single-strand binding protein
tdOG01188	1	1	1	1	COG00321	1	1	1	1	1	1	1	1	H	LipB	lipoate-protein ligase B
tdOG01189	1	1	1	1	COG01654/COG00340	1	1	1	1	1	1	1	1	K	BirA	bifunctional BirA, biotin operon repressor/biotin--acetyl-CoA-carboxylase ligase
tdOG01190	1	0	1	1	COG00697	1	1	1	1	0L	1	1	1	G	RhaT	Permease of the drug/metabolite transporter (DMT) superfamily
tdOG01191	1	0	1	1	COG00477	1	1	1	1	0L	1	1	1	S	ProP	transporter
tdOG01192	1	1	1	1	COG00105	1	1	1	1	1	1	1	1	F	Ndk	Nucleoside-diphosphate kinase
tdOG01193	1	2	1	1	COG00631	1	1	1	1	1	1	1	1	T	PTC1	protein serine/threonine phosphatases
tdOG01194	1	1	1	1	COG02266	0	1G	1	1	1	1	1	1	H		Nucleotide-diphospho-sugar transferase superfamily protein
tdOG01195	2	1	1	1	COG01146	1	1	1	1	1	1	1	1	C		4Fe-4S ferredoxin, iron-sulfur binding
tdOG01196	2	1	1	1	COG01278	1	1	1	1	1	1	1	1	K	CspA	cold-shock DNA-binding domain protein
tdOG01197	1	1	1	1	COG05002	1	1	1	1	1	1	1	1	T	VicK	histidine kinase PhoR
tdOG01198	1	0	1	1	COG00717	1	1	1	1	0L	1	1	1	F	Dcd	Deoxycytidine triphosphate deaminase
tdOG01199	1	0	1	1		0	1G	1	1	0L	1	1	1	S		conserved hypothetical protein
tdOG01200	1	2	1	1	COG00513	1	1	1	1	1	1	1	1	L	SrmB	DEAD/DEAH box helicase-like protein
tdOG01201	1	0	1	1	COG03431	1	1	1	1	0L	1	1	1	S		conserved hypothetical memebrane protein
tdOG01202	1	1	1	1	COG00036	1	1	1	1	1	1	1	1	G	Rpe	Ribulose-phosphate 3-epimerase
tdOG01203	1	1	1	1	COG00265	1	1	1	1	1	1	1	1	O	DegQ	peptidase S1 and S6, chymotrypsin/Hap
tdOG01204	1	1	1	1	COG00838	1	1	1	1	1	1	1	1	C	NuoA	NADH-quinone oxidoreductase, A subunit
tdOG01205	1	0	1	1		0	1G	1	1	0L	1	1	1	S		hypothetical protein
tdOG01206	1	1	1	1	COG01198	1	1	1	1	1	1	1	1	L	PriA	primosomal protein N'
tdOG01207	1	1	1	2	COG02865	1	1	1	1	1	1	1	1	K		Transcriptional regulator, Schlafen-like ATPase amd DNA-binding HTH domain
tdOG01208	1	0	1	1	COG02129	0	1G	1	1	0L	1	1	1	R		Predicted phosphoesterases; related to the Icc protein
tdOG01209	1	0	1	1	COG00477	1	1	1	1	0L	1	1	1	G	ProP	major facilitator superfamily MFS_1
tdOG01210	1	1	1	1	COG02366	1	1	1	1	1	1	1	1	R		Penicillin amidase
tdOG01211	1	1	1	1	COG02105	1	1	1	1	1	1	1	1	S		conserved hypothetical protein
tdOG01212	1	1	1	1	COG02896	1	1	1	1	1	1	1	1	H	MoaA	Molybdenum cofactor biosynthesis protein A
tdOG01213	1	0	1	1	COG03376	0	1G	1	1	0L	1	1	1	P	HoxN	high-affinity nickel-transporter
tdOG01214	1	0	1	1	COG01903	1	1	1	1	0L	1	1	1	H	CbiD	cobalamin biosynthesis protein CbiD
tdOG01215	1	0	1	1	COG02875	1	1	1	1	0L	1	1	1	H	CobM	precorrin-4 C11-methyltransferase
tdOG01216	2	0	1	1	COG00524	1	1	1	1	0L	1	1	1	G	ScrK	Fructokinase, ScrK
tdOG01217	7	0	1	1	COG01653	1	1	1	1	0L	1	1	1	G	UgpB	ABC-type sugar transport system, periplasmic component
tdOG01218	1	0	1	1	COG01233	1	1	1	1	0L	1	1	1	Q		Phytoene dehydrogenase-like FAD dependent oxidoreductase
tdOG01219	1	3	1	1	COG02124	1	1	1	1	1	1	1	1	Q	CypX	cytochrome P450
tdOG01220	1	0	1	1	COG01085	1	1	1	1	0L	1	1	1	C	GalT	galactose-1-phosphate uridylyltransferase
tdOG01221	1	0	1	1	COG03345	0	1G	1	1	0L	1	1	1	G	GalA	glycoside hydrolase, clan GH-D
tdOG01222	2	2	1	1	COG05534	0	1G	1	1	1	1	1	1	L		Plasmid replication initiator repA-related protein
tdOG01223	1	0	1	1	COG01769	0	1G	1	1	0L	1	1	1	V		conserved hypothetical protein
tdOG01224	1	0	1	1	COG01336	0	1G	1	1	0L	1	1	1	V		CRISPR-associated RAMP Cmr4
tdOG01225	1	0	1	1	COG03337	0	1G	1	1	0L	1	1	1	V		CRISPR-associated protein, TM1791.1
tdOG01226	1	1	1	1	COG05343	0	1G	1	1	1	1	1	1	S		conserved hypothetical protein
tdOG01227	1	0	3	2	COG01518	1	1	1	1	0L	1	1	1	V		CRISPR-associated protein Cas1
tdOG01228	1	0	2	1	COG01468	0	1G	1	1	0L	1	1	1	V		CRISPR-associated protein Cas4, RecB family exonuclease
tdOG01229	1	1	1	1	COG01848	0	1G	1	1	1	1	1	1	R		PIN domain, predicted nuclease, component of toxin-antitoxin system
tdOG01230	2	0	1	1	COG03250	1	1	1	1	0L	1	1	1	G	LacZ	glycoside hydrolase family 2, sugar binding
tdOG01231	1	1	0	0	COG02197	1	0	1G	1	1	0	0	0	T	CitB	two component transcriptional regulator, LuxR family
tdOG01232	1	1	0	0	COG02216	1	1	1	1	1	0L	0	0	P	KdpB	Potassium-translocating P-type ATPase, B subunit
tdOG01233	1	1	0	0	COG02060	1	1	1	1	1	0L	0	0	P	KdpA	potassium-transporting ATPase, A subunit
tdOG01234	1	1	0	0	COG02156	1	1	1	1	1	0L	0	0	P	KdpC	potassium-transporting ATPase, C subunit
tdOG01235	1	1	0	0	COG02205	1	1	1	1	1	0L	0	0	T	KdpD	potassium-transporting ATPase, D subunit
tdOG01236	4	1	0	0	COG00582	1	0	1G	1	1	0	0	0	L	XerC	XerC-like recombinase
tdOG01237	1	1	0	0	COG00208	1	1	1	1	1	0L	0	0	F	NrdF	Ribonucleoside-diphosphate reductase
tdOG01238	1	1	0	0	COG01120	1	0	1G	1	1	0	0	0	P	FhuC	ABC-type Fe3+-siderophore transport system, ATPase component
tdOG01239	1	1	0	0	COG00609	1	0	1G	1	1	0	0	0	P	FecD	ABC-type Fe3+-siderophore transport system, permease component, FecD
tdOG01240	1	1	0	0	COG00609	1	0	1G	1	1	0	0	0	P	FhuB	ABC-type Fe3+-siderophore transport system, permease component, FecD
tdOG01241	3	1	1	1	COG00614	1	1	1	1	1	1	1	1	P	FepB	ABC-type Fe3+-siderophore transport system, periplasmic component
tdOG01242	2	2	2	2	COG00861	1	1	1	1	1	1	1	1	P	YgdQ	Integral membrane protein TerC
tdOG01243	1	1	0	0	COG01205	1	0	1G	1	1	0	0	0	R		ATP-dependent RNA helicase, intein and Vcr-like endonuclease domain
tdOG01244	1	2	0	1	COG00553	1	1	1	1	1	1	0L	1	K	HepA	helicase-like protein
tdOG01245	1	1	0	0	COG00614	1	0	1G	1	1	0	0	0	P	FepB	ABC-type Fe3+-hydroxamate transport system, periplasmic component
tdOG01246	1	1	1	1	COG01492	1	1	1	1	1	1	1	1	H	CobQ	cobyric acid synthase CobQ
tdOG01247	3	1	0	0	COG02203/COG02199	1	0	1G	1	1	0	0	0	T		diguanylate cyclase with GAF sensor
tdOG01248	1	1	0	0	COG01445/COG01299	1	1	1	1	1	0L	0	0	G		Phosphotransferase system, fructose IIC component
tdOG01249	1	1	0	0	COG01105	1	1	1	1	1	0L	0	0	G	FruK	1-phosphofructokinase
tdOG01250	2	1	0	0	COG01349	1	1	1	1	1	0L	0	0	K	GlpR	transcriptional regulator, DeoR family
tdOG01251	1	1	0	0	COG00526	1	0	1G	1	1	0	0	0	O	TrxA	thioredoxin-related protein
tdOG01252	10	11	0	0	COG05659	0	0	1G	1	1	0	0	0	L		transposase, IS4
tdOG01253	1	2	0	0	COG02375	1	1	1	1	1	0L	0	0	P	ViuB	Siderophore-interacting protein
tdOG01254	1	1	0	0		0	0	1G	1	1	0	0	0	S		Protein of unknown function DUF11
tdOG01255	1	1	0	0	COG02771	1	1	1	1	1	0L	0	0	K	CsgD	transcriptional regulator, LuxR family
tdOG01256	1	1	0	0		0	0	1G	1	1	0	0	0	S		conserved hypothetical protein
tdOG01257	0	1	1	0	COG00863	1	1	1	0L	1	1	1	0L	L		DNA modification methylase, authentic frameshift
tdOG01258	3	1	1	0	COG02963	1	1	1	1	1	1	1	0L	L		transposase IS3/IS911
tdOG01259	1	1	0	0	COG00642	1	0	1G	1	1	0	0	0	T	BaeS	histidine kinase
tdOG01260	0	1	1	0	COG04374	0	0	0	0	1G	0	1G	0	R		Uncharacterized protein with PIN domain, possible nuclease
tdOG01261	1	1	0	0		0	0	1G	1	1	0	0	0	S	DdrC (Battista)	conserved hypothetical protein DdrC
tdOG01262	1	1	0	0	COG01378	0	0	1G	1	1	0	0	0	K		transcriptional regulator, TrmB
tdOG01263	1	1	0	0		0	0	1G	1	1	0	0	0	S		conserved hypothetical protein
tdOG01264	1	1	1	1	COG03877	0	1G	1	1	1	1	1	1	S		conserved hypothetical protein
tdOG01265	1	1	0	0		0	0	1G	1	1	0	0	0	S		conserved hypothetical protein
tdOG01266	1	1	0	0	COG03595	0	0	1G	1	1	0	0	0	S		conserved hypothetical protein
tdOG01267	1	1	1	1	COG00557	1	1	1	1	1	1	1	1	K	VacB	ribonuclease II, VacB-like
tdOG01268	1	1	0	0		0	0	1G	1	1	0	0	0	S		conserved hypothetical protein
tdOG01269	1	1	0	0		0	0	1G	1	1	0	0	0	S		Predicted membrane protein
tdOG01270	1	2	1	0	COG02203/COG02206	1	1	1	1	1	1	1	0L	T		N-terminal GAF domain and C-terminal HD superfamily hydrolase
tdOG01271	1	1	0	0		0	0	1G	1	1	0	0	0	L		DNA single-strand annealing protein, containing HHH motif, Rad42/Rad22/RecT/erf family
tdOG01272	1	1	0	0	COG03644	0	0	1G	1	1	0	0	0	S		conserved hypothetical protein
tdOG01273	1	1	0	0		0	0	1G	1	1	0	0	0	S		conserved hypothetical protein
tdOG01274	1	1	0	0	COG02318	0	0	1G	1	1	0	0	0	S	DinB	Yfit/DinB family protein
tdOG01275	2	1	1	2	COG02378	1	1	1	1	1	1	1	1	K		Helix-turn-helix, type 11
tdOG01276	1	2	0	0	COG03135	0	0	1G	1	1	0	0	0	Q	BenE	benzoate transporter
tdOG01277	1	1	0	0	COG03231	0	0	1G	1	1	0	0	0	J	Aph	aminoglycoside phosphotransferase
tdOG01278	1	1	0	0		0	0	1G	1	1	0	0	0	S		conserved hypothetical protein
tdOG01279	2	1	0	0		0	0	1G	1	1	0	0	0	S	DdrB (Battista)	conserved hypothetical protein
tdOG01280	1	1	0	0		0	0	1G	1	1	0	0	0	S		conserved hypothetical protein
tdOG01281	1	1	0	0	COG00857/COG00280	1	1	1	1	1	0L	0	0	R		phosphate acetyltransferase
tdOG01282	1	5	0	0	COG01309	1	0	1G	1	1	0	0	0	K	Ttk	transcriptional regulator, TetR family
tdOG01283	1	1	0	0	COG00002	1	0	1G	1	1	0	0	0	E	ArgC	N-acetyl-gamma-glutamyl-phosphate reductase
tdOG01284	1	1	0	0	COG02324	1	1	1	1	1	0L	0	0	S		protein of unknown function DUF422
tdOG01285	1	1	0	0	COG01233	1	0	1G	1	1	0	0	0	Q		FAD dependent oxidoreductase
tdOG01286	1	1	0	0	COG04293	0	0	1G	1	1	0	0	0	S		conserved hypothetical protein
tdOG01287	1	1	0	0	COG05530	0	0	1G	1	1	0	0	0	S		conserved hypothetical protein
tdOG01288	1	1	0	0	COG00534	1	1	1	1	1	0L	0	0	V	NorM	MATE efflux family protein
tdOG01289	1	1	0	0	COG02409	1	1	1	1	1	0L	0	0	R		Conserved membrane protein with MMPL domains
tdOG01290	1	1	0	0	COG00346	1	0	1G	1	1	0	0	0	E	GloA	conserved hypothetical protein
tdOG01291	1	1	0	0	COG03823	0	0	1G	1	1	0	0	0	O		glutamine cyclotransferase
tdOG01292	1	1	0	0	COG01028	1	0	1G	1	1	0	0	0	I	FabG	short-chain dehydrogenase/reductase SDR
tdOG01293	1	1	0	0	COG01024	1	0	1G	1	1	0	0	0	I	CaiD	Enoyl-CoA hydratase/isomerase
tdOG01294	2	2	0	1	COG00457	1	1	1	1	1	1	0L	1	R	NrfG	Tetratricopeptide TPR_2
tdOG01295	1	1	0	0		0	0	1G	1	1	0	0	0	S		conserved hypothetical protein
tdOG01296	1	1	1	1	COG00576	1	1	1	1	1	1	1	1	O	GrpE	GrpE protein
tdOG01297	1	1	0	0		0	0	1G	1	1	0	0	0	C		E3 binding
tdOG01298	1	1	0	0	COG02326	1	1	1	1	1	0L	0	0	S		Predicted deoxynucleoside kinase
tdOG01299	1	2	1	1	COG01073	1	1	1	1	1	1	1	1	R		alpha/beta superfamily hydrolase
tdOG01300	1	1	0	0	COG00697	1	0	1G	1	1	0	0	0	G	RhaT	protein of unknown function DUF6, transmembrane
tdOG01301	1	1	0	0	COG01393	1	1	1	1	1	0L	0	0	P	ArsC	Glutaredoxin family redox enzyme, ArsC
tdOG01302	1	1	0	0	COG02810	0	0	1G	1	1	0	0	0	V		Type IV restriction endonuclease
tdOG01303	1	1	0	0	COG00334	1	0	1G	1	1	0	0	0	E	GdhA	Glu/Leu/Phe/Val dehydrogenase
tdOG01304	1	1	0	0	COG04281	0	0	1G	1	1	0	0	0	I	ACB	acyl-coA-binding protein, ACBP
tdOG01305	1	1	0	0	COG02856	1	1	1	1	1	0L	0	0	E	IrrE	Zn dependent hydrolase DUF955
tdOG01306	1	1	0	0	COG02027	1	1	1	1	1	0L	0	0	M	DacB	peptidase S13, D-Ala-D-Ala carboxypeptidase C
tdOG01307	1	1	0	0	COG00493	1	1	1	1	1	0L	0	0	E	GltD	glutamate synthases, NADH/NADPH, small subunit
tdOG01308	1	1	0	0	COG01570	1	1	1	1	1	0L	0	0	L	XseA	Exodeoxyribonuclease VII
tdOG01309	1	2	1	2	COG00526	1	1	1	1	1	1	1	1	O	DsbA	Redoxin
tdOG01310	1	1	0	0	COG01051	1	0	1G	1	1	0	0	0	F		NUDIX hydrolase
tdOG01311	1	1	0	0	COG01522	1	0	1G	1	1	0	0	0	K	Lrp	transcriptional regulator, AsnC family
tdOG01312	1	1	0	0	COG05403	0	0	1G	1	1	0	0	0	S		conserved hypothetical protein
tdOG01313	1	1	0	0	COG01434	1	0	1G	1	1	0	0	0	S		protein of unknown function DUF218
tdOG01314	1	1	0	0		0	0	1G	1	1	0	0	0	S		conserved hypothetical protein
tdOG01315	1	1	0	0		0	0	1G	1	1	0	0	0	S		conserved hypothetical protein
tdOG01316	1	1	0	0	COG02967	0	0	1G	1	1	0	0	0	P	ApaG	ApaG-like protein
tdOG01317	1	1	0	0	COG01363	1	1	1	1	1	0L	0	0	G	FrvX	peptidase M42
tdOG01318	1	1	0	0	COG00652	1	1	1	1	1	0L	0	0	O	PpiB	Peptidylprolyl isomerase
tdOG01319	1	1	0	0		0	0	1G	1	1	0	0	0	S		conserved hypothetical protein
tdOG01320	1	1	1	1	COG02890	1	1	1	1	1	1	1	1	J	HemK	modification methylase, HemK family
tdOG01321	1	1	0	0	COG00667	1	0	1G	1	1	0	0	0	C	Tas	aldo/keto reductase
tdOG01322	1	1	1	1	COG00508	1	1	1	1	1	1	1	1	C	Odp2	Dihydrolipoamide acetyltransferase
tdOG01323	1	1	0	0	COG00477	1	0	1G	1	1	0	0	0	G	ProP	major facilitator superfamily MFS_1
tdOG01324	1	1	0	0	COG02807	0	0	1G	1	1	0	0	0	P	CynX	Cyanate permease
tdOG01325	1	2	0	0	COG01523	1	1	1	1	1	0L	0	0	G	GlgX	Glycogen debranching enzyme GlgX
tdOG01326	2	1	0	0	COG02188	1	1	1	1	1	0L	0	0	K	PhnF	transcriptional regulator, GntR family
tdOG01327	1	1	0	0	COG00715	1	0	1G	1	1	0	0	0	P	TauA	putative sulfonate/nitrate/taurine transport system substrate-binding protein
tdOG01328	1	1	0	0		0	0	1G	1	1	0	0	0	S		conserved hypothetical protein
tdOG01329	1	1	0	0	COG01234	1	1	1	1	1	0L	0	0	R	ElaC	ribonuclease Z
tdOG01330	1	1	0	0	COG02258	1	0	1G	1	1	0	0	0	S	YiiM	MOSC domain protein
tdOG01331	1	1	0	0	COG02384	0	0	1G	1	1	0	0	0	R		SAM-dependent methyltransferase DUF633
tdOG01332	1	1	0	0	COG00683	1	0	1G	1	1	0	0	0	E	LivK	ABC-type branched-chain amino acid transport system, periplasmic component
tdOG01333	2	1	0	0	COG00559	1	0	1G	1	1	0	0	0	E	LivH	ABC-type urea/short-chain amide or branched-chain amino acid transport systems, permease component
tdOG01334	2	1	1	0	COG04177	1	1	1	1	1	1	1	0L	E	LivM	ABC-type branched-chain amino acid transport system, permease component
tdOG01335	1	1	0	0	COG00411	1	0	1G	1	1	0	0	0	E	LivG	ABC-type branched-chain amino acid transport system, ATPase component
tdOG01336	1	1	0	0	COG00410	1	0	1G	1	1	0	0	0	E	LivF	ABC-type branched-chain amino acid transport system, ATPase component
tdOG01337	2	1	0	0	COG01826	1	0	1G	1	1	0	0	0	U	TatA/TatB	twin-arginine translocation protein, TatA/E family
tdOG01338	1	1	0	0	COG00639	1	0	1G	1	1	0	0	0	T	ApaH	metallophosphoesterase
tdOG01339	1	1	0	0		0	0	1G	1	1	0	0	0	S		conserved hypothetical protein
tdOG01340	1	1	0	0	COG01428	0	0	1G	1	1	0	0	0	F		deoxynucleoside kinase
tdOG01341	1	1	0	0	COG01428	0	0	1G	1	1	0	0	0	F		deoxynucleoside kinase
tdOG01342	1	1	0	0		0	0	1G	1	1	0	0	0	S		conserved hypothetical protein
tdOG01343	1	1	1	1	COG00186	1	1	1	1	1	1	1	1	J	RpsQ	ribosomal protein S17
tdOG01344	1	1	0	0		0	0	1G	1	1	0	0	0	S	DdrD (Battista)	conserved hypothetical protein
tdOG01345	2	1	0	0	COG00265	1	0	1G	1	1	0	0	0	O	DegQ	peptidase S1 and S6, chymotrypsin/Hap
tdOG01346	1	1	0	0		0	0	1G	1	1	0	0	0	S		conserved hypothetical protein
tdOG01347	1	2	0	0	COG01473	1	1	1	1	1	0L	0	0	R	AbgB	Peptidase M20D, amidohydrolase
tdOG01348	1	1	1	1	COG02815	1	1	1	1	1	1	1	1	S		PASTA domains protein
tdOG01349	1	1	0	0	COG04291	0	0	1G	1	1	0	0	0	S		protein of unknown function DUF1345
tdOG01350	2	1	0	0	COG00708	1	1	1	1	1	0L	0	0	L	XthA	exodeoxyribonuclease III (xth)
tdOG01351	1	1	0	0		0	0	1G	1	1	0	0	0	S		conserved hypothetical protein
tdOG01352	1	1	1	1	COG00500	1	1	1	1	1	1	1	1	Q	SmtA	Methyltransferase type 11
tdOG01353	1	1	0	0	COG01678	1	1	1	1	1	0L	0	0	K	YqgE	protein of unknown function DUF179
tdOG01354	1	1	0	0		0	0	1G	1	1	0	0	0	S		hypothetical protein
tdOG01355	1	1	0	0	COG02333	0	0	1G	1	1	0	0	0	R	ComEC	hydrolase (metallo-beta-lactamase superfamily)-like protein
tdOG01356	1	1	0	0	COG00747	1	0	1G	1	1	0	0	0	E	DppA	ABC-type dipeptide transport system, periplasmic component
tdOG01357	1	1	0	0	COG00601	1	0	1G	1	1	0	0	0	E	DppB	ABC-type dipeptide transport system, permease component
tdOG01358	1	1	0	0	COG01173	1	0	1G	1	1	0	0	0	E	DppC	ABC-type dipeptide transport systems, permease component, DppC
tdOG01359	1	1	0	0		0	0	1G	1	1	0	0	0	R		GCN5-related N-acetyltransferase
tdOG01360	1	2	0	0	COG02013	0	0	1G	1	1	0	0	0	S		protein of unknown function DUF124
tdOG01361	1	1	0	0	COG00387	1	1	1	1	1	0L	0	0	P	ChaA	calcium/proton exchanger
tdOG01362	1	1	0	0		0	0	1G	1	1	0	0	0	S		conserved hypothetical protein
tdOG01363	1	1	0	0		0	0	1G	1	1	0	0	0	S		conserved hypothetical protein
tdOG01364	1	1	0	0	COG02335	1	1	1	1	1	0L	0	0	M		Surface protein with fasciclin-like repeats
tdOG01365	1	1	0	0	COG01957	1	1	1	1	1	0L	0	0	F	URH1	Purine nucleosidase
tdOG01366	1	1	0	0	COG00784	1	1	1	1	1	0L	0	0	T	CheY	response regulator receiver protein
tdOG01367	1	1	0	0		0	0	1G	1	1	0	0	0	R		Yfit/DinB family protein
tdOG01368	1	1	0	0	COG00221	1	1	1	1	1	0L	0	0	C	Ppa	inorganic pyrophosphatase-related protein
tdOG01369	2	1	1	1	COG01028	1	1	1	1	1	1	1	1	I	FabG	short-chain dehydrogenase/reductase SDR
tdOG01370	1	1	0	0	COG00492	1	0	1G	1	1	0	0	0	O	AhpE	Thioredoxin reductase, AHPF
tdOG01371	1	2	0	0	COG02337	1	1	1	1	1	0L	0	0	T	MazF	transcriptional modulator of MazE/toxin, MazF
tdOG01372	1	1	0	0	COG01643	1	1	1	1	1	0L	0	0	L	HrpA	ATP-dependent helicase HrpB
tdOG01373	1	1	0	0	COG03695	1	1	1	1	1	0L	0	0	L		methylated-DNA-(protein)-cysteine S-methyltransferase
tdOG01374	1	1	0	0	COG02010	1	0	1G	1	1	0	0	0	C	CccA	cytochrome c, class I
tdOG01375	1	1	0	0	COG02367	1	0	1G	1	1	0	0	0	V	PenP	beta-lactamase
tdOG01376	1	1	0	0		0	0	1G	1	1	0	0	0	S		conserved hypothetical protein
tdOG01377	1	1	0	0	COG02805	1	0	1G	1	1	0	0	0	N	PilT	Tfp pilus assembly protein, pilus retraction ATPase PilT
tdOG01378	1	1	0	0	COG00438	1	0	1G	1	1	0	0	0	M	RfaG	glycosyl transferase, group 1
tdOG01379	1	1	0	0		0	0	1G	1	1	0	0	0	L		Superfamily ribonuclease H protein
tdOG01380	1	1	0	0	COG02120	1	0	1G	1	1	0	0	0	S		LmbE-like protein protein
tdOG01381	1	1	0	0		0	0	1G	1	1	0	0	0	L		Barstar-like nuclease inhibitor
tdOG01382	1	1	0	0	COG04290	0	0	1G	1	1	0	0	0	F		guanine-specific ribonuclease N1 and T1
tdOG01383	1	1	0	0	COG00811	1	1	1	1	1	0L	0	0	U	TolQ	MotA/TolQ/ExbB proton channel
tdOG01384	1	1	0	0	COG00365	1	0	1G	1	1	0	0	0	I	Acs	AMP-dependent synthetase and ligase
tdOG01385	1	1	0	0	COG03280	1	1	1	1	1	0L	0	0	G	TreY	Malto-oligosyltrehalose synthase
tdOG01386	1	1	0	0	COG00296	1	1	1	1	1	0L	0	0	G	GlgB	Malto-oligosyltrehalose trehalohydrolase
tdOG01387	3	1	0	0	COG00477	1	0	1G	1	1	0	0	0	G	TetA	major facilitator superfamily MFS_1
tdOG01388	1	1	0	0	COG03162	0	0	1G	1	1	0	0	0	S		protein of unknown function DUF485
tdOG01389	1	1	0	0	COG00744	1	0	1G	1	1	0	0	0	M	MrcB	Peptidoglycan glycosyltransferase
tdOG01390	1	1	1	1	COG00037	1	1	1	1	1	1	1	1	D	MesJ	PP-loop domain protein
tdOG01391	2	4	0	0	COG00563	1	0	1G	1	1	0	0	0	F	Adk	P-loop ATPase related to DNA topology modulation kinase FlaR, FS
tdOG01392	1	1	0	0	COG00259	1	1	1	1	1	0L	0	0	H	PdxH	pyridoxamine 5'-phosphate oxidase
tdOG01393	1	1	0	0	COG00493	1	1	1	1	1	0L	0	0	E	FprA	NADPH-ferredoxin reductase FprA
tdOG01394	1	1	0	0	COG01307	1	0	1G	1	1	0	0	0	S	DegV	DegV
tdOG01395	1	1	0	0	COG00737	1	0	1G	1	1	0	0	0	F	UshA	5'-Nucleotidase-like protein
tdOG01396	1	1	0	0	COG01116/COG00600	1	0	1G	1	1	0	0	0	P	NrtC	ABC-type nitrate/sulfonate/bicarbonate transport system, ATPase component
tdOG01397	0	1	2	1	COG00582	1	1	1	0L	1	1	1	1	L	XerC	Integrase
tdOG01398	1	1	0	0		0	0	1G	1	1	0	0	0	S		conserved hypothetical protein
tdOG01399	3	1	0	0	COG01051	1	0	1G	1	1	0	0	0	F		NUDIX hydrolase
tdOG01400	1	1	0	0	COG01960	1	0	1G	1	1	0	0	0	I	CaiA	acyl-CoA dehydrogenase-like protein
tdOG01401	1	2	0	0		0	0	1G	1	1	0	0	0	R		alpha/beta superfamily hydrolase
tdOG01402	1	1	0	0		0	0	1G	1	1	0	0	0	S		conserved hypothetical protein
tdOG01403	1	2	1	1	COG01651	1	1	1	1	1	1	1	1	O	DsbG	Membrane associated thioredoxin fold protein, probable disulfide bond chaperone
tdOG01404	1	1	0	0	COG00834	1	0	1G	1	1	0	0	0	E	FliY	ABC-type amino acid transport/signal transduction systems, periplasmic component/domain
tdOG01405	1	2	0	0	COG00765	1	0	1G	1	1	0	0	0	E	HisM	ABC-type amino acid transport system, permease component
tdOG01406	2	1	1	1	COG01171	1	1	1	1	1	1	1	1	E	IlvA	threonine dehydratase, biosynthetic
tdOG01407	2	4	0	0		0	0	1G	1	1	0	0	0	S		conserved hypothetical protein. FS
tdOG01408	1	1	0	0		0	0	1G	1	1	0	0	0	R		FAD dependent oxidoreductase
tdOG01409	1	1	1	1	COG02385	1	1	1	1	1	1	1	1	D	SpoIID	SpoIID-like protein
tdOG01410	1	1	1	1		0	1G	1	1	1	1	1	1	S		conserved hypothetical protein
tdOG01411	1	1	0	0		0	0	1G	1	1	0	0	0	S		conserved hypothetical protein
tdOG01412	1	1	0	0		0	0	1G	1	1	0	0	0	S		Dps (ferritin) family DNA-binding protein
tdOG01413	1	1	0	0	COG00542	1	0	1G	1	1	0	0	0	O	ClpA	ATPase AAA-2
tdOG01414	2	2	1	1	COG01999	0	1G	1	1	1	1	1	1	R		electron transport protein SCO1/SenC
tdOG01415	2	1	0	0	COG00739	1	0	1G	1	1	0	0	0	M	NlpD	peptidase M23B
tdOG01416	1	1	0	0		0	0	1G	1	1	0	0	0	S		hypothetical protein
tdOG01417	1	2	0	0	COG00406	1	0	1G	1	1	0	0	0	R	phoE	Phosphoglycerate mutase
tdOG01418	1	2	0	0	COG01670	1	0	1G	1	1	0	0	0	J	RimL	GCN5-related N-acetyltransferase
tdOG01419	1	1	0	0	COG02199	1	0	1G	1	1	0	0	0	T		diguanylate cyclase
tdOG01420	1	1	0	0	COG01026	0	0	1G	1	1	0	0	0	R		Peptidase M16C associated
tdOG01421	1	3	0	0	COG01721/COG01305	1	1	1	1	1	0L	0	0	S		transglutaminase-like protein
tdOG01422	1	1	0	0	COG02013	0	0	1G	1	1	0	0	0	S		protein of unknown function DUF124
tdOG01423	1	1	0	0	COG04392	0	0	1G	1	1	0	0	0	S		branched-chain amino acid transport, fragment
tdOG01424	1	1	0	0		0	0	1G	1	1	0	0	0	S		conserved hypothetical protein
tdOG01425	1	1	0	0		0	0	1G	1	1	0	0	0	S		conserved hypothetical protein
tdOG01426	0	1	1	0	COG00025	1	1	1	0L	1	1	1	0L	P	NhaP	Na+/H+ antiporter
tdOG01427	2	1	0	0	COG01670	1	0	1G	1	1	0	0	0	J	RimL	GCN5-related N-acetyltransferase
tdOG01428	1	1	0	0	COG01301	1	1	1	1	1	0L	0	0	C	GltP	sodium:dicarboxylate symporter
tdOG01429	1	1	0	0	COG02761	0	0	1G	1	1	0	0	0	Q	FrnE	DSBA oxidoreductase
tdOG01430	1	1	0	0		0	0	1G	1	1	0	0	0	S		conserved hypothetical protein
tdOG01431	1	5	0	0	COG00454	1	0	1G	1	1	0	0	0	K	WecD	GCN5-related N-acetyltransferase
tdOG01432	0	1	1	3	COG01669	1	1	1	0L	1	1	1	1	R		Small nucleotidyltransferase-like protein
tdOG01433	0	1	0	1	COG02361	1	1	1	0L	1	1	0L	1	S		Nucleotidyltransferase substrate binding subunit/domain, HEPN
tdOG01434	1	1	0	0	COG00454	1	0	1G	1	1	0	0	0	K	WecD	GCN5-related N-acetyltransferase
tdOG01435	1	1	0	0	COG00454	1	0	1G	1	1	0	0	0	K	WecD	GCN5-related N-acetyltransferase
tdOG01436	3	1	1	2		0	1G	1	1	1	1	1	1	S		Uncharacterized protein, contains DUF11 domain
tdOG01437	1	1	0	0	COG00692	1	1	1	1	1	0L	0	0	L	Ung	uracil-DNA glycosylase
tdOG01438	1	1	0	0	COG03569	0	0	1G	1	1	0	0	0	L		DNA topoisomerase IB
tdOG01439	1	1	0	0		0	0	1G	1	1	0	0	0	S		conserved hypothetical protein
tdOG01440	2	1	0	0	COG03663	0	0	1G	1	1	0	0	0	L	Mug	Uracil-DNA glycosylase superfamily
tdOG01441	2	1	0	0	COG03629	0	0	1G	1	1	0	0	0	T	DnrI	transcriptional regulator, SARP family
tdOG01442	1	1	0	0	COG00546	1	1	1	1	1	0L	0	0	R	Gph	HAD-superfamily hydrolase subfamily IA, variant 3
tdOG01443	1	1	0	0	COG00784	1	1	1	1	1	0L	0	0	T	CheY	response regulator receiver protein
tdOG01444	1	1	0	1	COG01309	1	1	1	1	1	1	0L	1	K	AcrR	transcriptional regulator, TetR family
tdOG01445	1	1	0	0		0	0	1G	1	1	0	0	0	S		conserved hypothetical protein
tdOG01446	1	1	0	0	COG02017	1	1	1	1	1	0L	0	0	G	GalM	Aldose 1-epimerase
tdOG01447	1	1	1	1	COG01214	1	1	1	1	1	1	1	1	O		peptidase M22, glycoprotease
tdOG01448	1	1	0	0	COG01680	1	0	1G	1	1	0	0	0	V	AmpC	beta-lactamase
tdOG01449	1	1	0	0	COG00639	1	0	1G	1	1	0	0	0	T	ApaH	metallophosphoesterase
tdOG01450	1	1	0	0	COG03981	1	1	1	1	1	0L	0	0	R		GCN5-related N-acetyltransferase
tdOG01451	1	1	0	0		0	0	1G	1	1	0	0	0	R		short chain dehydrogenase
tdOG01452	1	1	0	0		0	0	1G	1	1	0	0	0	S		conserved hypothetical protein
tdOG01453	1	1	0	0		0	0	1G	1	1	0	0	0	S		conserved hypothetical protein
tdOG01454	0	1	1	0	COG00596	1	1	1	0L	1	1	1	0L	R	MhpC	Alpha/beta superfamily hydrolase
tdOG01455	2	1	0	0	COG00534	1	1	1	1	1	0L	0	0	V	NorM	MATE efflux family protein
tdOG01456	1	1	0	0		0	0	1G	1	1	0	0	0	S		conserved hypothetical protein
tdOG01457	1	2	0	0	COG01670	1	0	1G	1	1	0	0	0	J	RimL	GCN5-related N-acetyltransferase
tdOG01458	3	1	0	0	COG00673	1	0	1G	1	1	0	0	0	R	MviM	oxidoreductase-like protein
tdOG01459	1	1	0	0		0	0	1G	1	1	0	0	0	R		Lycopene cyclase, beta and epsilon
tdOG01460	1	1	0	0	COG00382	1	0	1G	1	1	0	0	0	H	UbiA	UbiA prenyltransferase
tdOG01461	2	3	0	0	COG01404	1	0	1G	1	1	0	0	0	O	AprE	peptidase S8 and S53, subtilisin, kexin, sedolisin
tdOG01462	1	1	0	0	COG01028	1	0	1G	1	1	0	0	0	I	FabG	short-chain dehydrogenase/reductase SDR
tdOG01463	1	1	0	0	COG01940	1	0	1G	1	1	0	0	0	K	Glk	ROK domain protein
tdOG01464	1	1	0	0	COG01011	1	0	1G	1	1	0	0	0	R		HAD-superfamily hydrolase subfamily IA, variant 3
tdOG01465	2	1	0	0	COG00739	1	0	1G	1	1	0	0	0	M	NlpD	peptidase M23B
tdOG01466	1	1	0	0		0	0	1G	1	1	0	0	0	S		conserved hypothetical protein
tdOG01467	1	1	1	1		0	1G	1	1	1	1	1	1	S		conserved hypothetical protein
tdOG01468	2	1	1	1	COG00847	1	1	1	1	1	1	1	1	L	DnaQ	exonuclease domain in DNA-polymerase alpha and epsilon chain, ribonuclease T
tdOG01469	1	1	0	0		0	0	1G	1	1	0	0	0	S		conserved hypothetical protein
tdOG01470	1	1	0	0	COG00642	1	0	1G	1	1	0	0	0	T	BaeS	histidine kinase
tdOG01471	1	1	0	0		0	0	1G	1	1	0	0	0	S		conserved hypothetical protein
tdOG01472	1	1	0	0		0	0	1G	1	1	0	0	0	S		conserved hypothetical protein
tdOG01473	1	1	0	0	COG00308	1	1	1	1	1	0L	0	0	E	PepN	peptidase M1, membrane alanine aminopeptidase
tdOG01474	1	3	0	0	COG00494	1	0	1G	1	1	0	0	0	L	MutT	NUDIX hydrolase
tdOG01475	1	1	0	0	COG00670	1	1	1	1	1	0L	0	0	R		protein of unknown function UPF0005
tdOG01476	1	1	0	0	COG03881	0	0	1G	1	1	0	0	0	S		PRC-barrel domain protein
tdOG01477	1	1	0	0		0	0	1G	1	1	0	0	0	S		conserved hypothetical protein
tdOG01478	1	1	0	0		0	0	1G	1	1	0	0	0	S		conserved hypothetical protein
tdOG01479	1	2	0	0		0	0	1G	1	1	0	0	0	S		von Willebrand factor, type A
tdOG01480	1	1	0	0		0	0	1G	1	1	0	0	0	S		conserved hypothetical protein
tdOG01481	2	1	0	0	COG00626	1	1	1	1	1	0L	0	0	E	MetC	Methionine gamma-lyase
tdOG01482	2	1	0	0	COG01960	1	0	1G	1	1	0	0	0	I	CaiA	acyl-CoA dehydrogenase-like protein
tdOG01483	1	1	0	0	COG02343	1	1	1	1	1	0L	0	0	S		protein of unknown function DUF427
tdOG01484	1	1	0	0	COG01392	0	0	1G	1	1	0	0	0	P	Pit	Phosphate transport protein Pit
tdOG01485	1	1	0	0	COG00306	1	1	1	1	1	0L	0	0	P	PitA	phosphate transporter
tdOG01486	1	1	0	0	COG00366	1	0	1G	1	1	0	0	0	G	AmyA	alpha amylase, catalytic region
tdOG01487	1	1	0	0	COG00639	1	0	1G	1	1	0	0	0	T	ApaH	metallophosphoesterase
tdOG01488	0	0	1	1	COG03147	0	0	0	0	0	1G	1	1	S	DedD	hypothetical protein
tdOG01489	1	1	0	0	COG03545	0	0	1G	1	1	0	0	0	R		alpha/beta superfamily hydrolase
tdOG01490	1	1	0	0	COG01363	1	1	1	1	1	0L	0	0	G	FrvX	peptidase M42
tdOG01491	1	1	0	0	COG01335	1	0	1G	1	1	0	0	0	Q	Pal	isochorismatase hydrolase
tdOG01492	1	1	0	0	COG00526	1	0	1G	1	1	0	0	0	O	TrxA	Thioredoxin
tdOG01493	1	1	0	0	COG01252	1	1	1	1	1	0L	0	0	C	Ndh	NADH dehydrogenase
tdOG01494	1	1	0	0	COG00671	1	1	1	1	1	0L	0	0	I	PgbB	phosphoesterase, PA-phosphatase related
tdOG01495	2	4	0	0	COG02319	1	0	1G	1	1	0	0	0	R		WD40-repeat containing protein
tdOG01496	1	1	0	0	COG00564	1	0	1G	1	1	0	0	0	J	RluA	pseudouridine synthase
tdOG01497	1	1	0	0	COG00685	1	1	1	1	1	0L	0	0	E	MetF	5,10-methylenetetrahydrofolate reductase-related protein
tdOG01498	1	3	1	1	COG05316	0	1G	1	1	1	1	1	1	S		conserved hypothetical protein
tdOG01499	1	1	0	0	COG00747	1	0	1G	1	1	0	0	0	E	DdpA	extracellular solute-binding protein, family 5
tdOG01500	2	1	0	0	COG02197	1	0	1G	1	1	0	0	0	T	CitB	two component transcriptional regulator, LuxR family
tdOG01501	1	1	0	0	COG02825	0	0	1G	1	1	0	0	0	M	HlpA	outer membrane chaperone Skp (OmpH)
tdOG01502	1	1	0	0		0	0	1G	1	1	0	0	0	R		Roadblock/LC7
tdOG01503	2	1	0	0	COG02346	1	1	1	1	1	0L	0	0	R		globin
tdOG01504	1	1	0	0	COG01309	1	0	1G	1	1	0	0	0	K	AcrR	transcriptional regulator, TetR family
tdOG01505	1	2	0	0		0	0	1G	1	1	0	0	0	R		YfiT/DinB like family protein
tdOG01506	2	1	1	0	COG01304	1	1	1	1	1	1	1	0L	H	idi	Glycolate oxidase
tdOG01507	2	1	0	0		0	0	1G	1	1	0	0	0	S		hypothetical protein
tdOG01508	2	7	0	0	COG00454	1	0	1G	1	1	0	0	0	K	WecD	GCN5-related N-acetyltransferase
tdOG01509	1	1	0	0	COG01703	1	0	1G	1	1	0	0	0	E	ArgK	LAO/AO transport system ATPase
tdOG01510	1	1	0	0	COG02350	1	1	1	1	1	0L	0	0	S		YCII-related
tdOG01511	1	1	0	0	COG00707	1	0	1G	1	1	0	0	0	M	MurG	Monogalactosyldiacylglycerol synthase
tdOG01512	1	4	0	0	COG00500	1	0	1G	1	1	0	0	0	Q	SmtA	Methyltransferase type 11
tdOG01513	1	2	0	0	COG01309	1	0	1G	1	1	0	0	0	K	AcrR	transcriptional regulator, TetR family
tdOG01514	1	1	0	0	COG01884/COG02185	1	0	1G	1	1	0	0	0	I	MutA	methylmalonyl-CoA mutase, beta subunit
tdOG01515	1	2	0	0	COG02199	1	0	1G	1	1	0	0	0	T		diguanylate cyclase
tdOG01516	1	1	0	0	COG00180	1	0	1G	1	1	0	0	0	J	TrpS	tryptophanyl-tRNA synthetase
tdOG01517	1	1	0	0		0	0	1G	1	1	0	0	0	S		hypothetical protein
tdOG01518	1	1	0	0	COG01230	1	1	1	1	1	0L	0	0	P	CzcD	cation diffusion facilitator family transporter
tdOG01519	1	1	0	0	COG00488	1	1	1	1	1	0L	0	0	R	Uup	ATPase component of ABC transporters, with duplicated ATPase domains
tdOG01520	1	2	0	0	COG03860	0	0	1G	1	1	0	0	0	S		hypothetical protein
tdOG01521	0	2	0	1	COG03238	0	0	0	0	1G	0	0	1G	S		Membrane protein, related to YdcZ E.coli
tdOG01522	1	1	0	0		0	0	1G	1	1	0	0	0	S		conserved hypothetical protein
tdOG01523	1	1	0	0	COG03426	0	0	1G	1	1	0	0	0	C		acetate and butyrate kinase
tdOG01524	1	1	0	0		0	0	1G	1	1	0	0	0	S		conserved hypothetical protein
tdOG01525	1	3	0	0		0	0	1G	1	1	0	0	0	M		S-layer-like protein region
tdOG01526	1	1	0	0		0	0	1G	1	1	0	0	0	S		conserved hypothetical protein
tdOG01527	1	1	0	0	COG03853	0	0	1G	1	1	0	0	0	P	TelA	toxic anion resistance
tdOG01528	1	1	0	0	COG00221	1	1	1	1	1	0L	0	0	C	Ppa	Inorganic pyrophosphatase related protein
tdOG01529	1	2	0	0	COG03871	0	0	1G	1	1	0	0	0	R	Gsp26	pyridoxamine 5'-phosphate oxidase-related, FMN-binding, Gsp26
tdOG01530	1	1	0	0	COG03257	0	0	1G	1	1	0	0	0	R	YlbA	double stranded beta-helix domain containing protein
tdOG01531	1	1	0	0	COG00044	1	0	1G	1	1	0	0	0	F	PyrC	dihydroorotase, multifunctional complex type
tdOG01532	1	1	0	0	COG00624	1	0	1G	1	1	0	0	0	E	HyuC	Amidase, hydantoinase/carbamoylase
tdOG01533	1	1	0	0	COG02225	1	0	1G	1	1	0	0	0	C	AceB	Malate synthase
tdOG01534	1	1	0	0	COG03195	0	0	1G	1	1	0	0	0	S		conserved hypothetical protein
tdOG01535	3	1	0	0	COG01846	1	0	1G	1	1	0	0	0	K	MarR	transcriptional regulator, MarR family
tdOG01536	1	1	0	0	COG03648	0	0	1G	1	1	0	0	0	Q		Urate oxidase
tdOG01537	1	1	0	0	COG02351	0	0	1G	1	1	0	0	0	R		Transthyretin
tdOG01538	1	1	0	0	COG03864	0	0	1G	1	1	0	0	0	S		Zn-dependent hydrolase with vWA domain
tdOG01539	1	1	0	0	COG00714	1	0	1G	1	1	0	0	0	R		ATPase associated with various cellular activities, AAA_3
tdOG01540	2	1	0	0		0	0	1G	1	1	0	0	0	S		Lea76/Lea29-like desiccation resistance protein
tdOG01541	1	1	0	0	COG03614/COG02202/COG00642	1	1	1	1	1	0L	0	0	T		PAS/PAC sensor signal transduction histidine kinase with GAF and CHASE domains
tdOG01542	1	1	0	0	COG00384	1	0	1G	1	1	0	0	0	R		conserved hypothetical protein
tdOG01543	1	2	0	0	COG01502	1	1	1	1	1	0L	0	0	I	Cls	Phospholipase D-like domains
tdOG01544	1	1	0	0		0	0	1G	1	1	0	0	0	S		conserved hypothetical protein
tdOG01545	1	2	1	1	COG00494	1	1	1	1	1	1	1	1	L	MutT	NUDIX hydrolase
tdOG01546	1	2	0	0	COG04850	1	1	1	1	1	0L	0	0	S		predicted phosphatase of HAD fold
tdOG01547	1	1	0	0		0	0	1G	1	1	0	0	0	S		conserved hypothetical protein
tdOG01548	1	1	1	1	COG01217	1	1	1	1	1	1	1	1	T	TypA-like	GTP-binding protein TypA
tdOG01549	1	2	2	0	COG00693	1	1	1	1	1	1	1	0L	R	ThiJ	Peptidase C56, PfpI
tdOG01550	1	1	0	0		0	0	1G	1	1	0	0	0	S		conserved hypothetical protein
tdOG01551	1	1	0	0		0	0	1G	1	1	0	0	0	R		Arginase family hydrolase
tdOG01552	1	1	0	0		0	0	1G	1	1	0	0	0	S		conserved hypothetical protein
tdOG01553	1	1	1	1	COG00515	1	1	1	1	1	1	1	1	R	SPS1	serine/threonine protein kinase
tdOG01554	5	1	0	1	COG01414	1	1	1	1	1	1	0L	1	K	IclR	transcriptional regulator, IclR family
tdOG01555	1	1	0	0	COG01695	1	1	1	1	1	0L	0	0	K		Winged HTH DNA-binding domain
tdOG01556	1	1	0	0	COG00370	1	1	1	1	1	0L	0	0	P	FeoB	ferrous iron transport protein B, GTPase
tdOG01557	1	1	0	0	COG01918	1	1	1	1	1	0L	0	0	P	FeoA	FeoA
tdOG01558	1	1	0	0	COG00726	1	0	1G	1	1	0	0	0	G	CDA1	polysaccharide deacetylase
tdOG01559	1	1	0	0		0	0	1G	1	1	0	0	0	G		Sectered polysaccharide deacetylase
tdOG01560	1	1	1	1		0	1G	1	1	1	1	1	1	V	PilX	Tfp pilus assembly protein PilX
tdOG01561	0	0	1	2	COG04970	0	0	0	0	0	1G	1	1	N	FimT	prepilin-like protein
tdOG01562	1	1	0	0	COG02165	1	0	1G	1	1	0	0	0	N	PulG	putative pilin, type IV
tdOG01563	1	1	0	0	COG02301	1	1	1	1	1	0L	0	0	G	CilB	Citryl-CoA lyase
tdOG01564	1	1	0	0		0	0	1G	1	1	0	0	0	S		conserved hypothetical protein
tdOG01565	1	1	0	0	COG00515	1	0	1G	1	1	0	0	0	R	SPS1	serine/threonine protein kinase
tdOG01566	1	1	0	0		0	0	1G	1	1	0	0	0	S		conserved hypothetical protein
tdOG01567	1	1	0	0		0	0	1G	1	1	0	0	0	S		conserved hypothetical protein
tdOG01568	1	1	0	0	COG01748	1	1	1	1	1	0L	0	0	E	LYS9	Saccharopine dehydrogenase
tdOG01569	1	1	0	0		0	0	1G	1	1	0	0	0	S		conserved hypothetical protein
tdOG01570	1	1	0	0		0	0	1G	1	1	0	0	0	S		hypothetical protein
tdOG01571	1	1	0	0	COG00639	1	0	1G	1	1	0	0	0	T	ApaH	metallophosphoesterase
tdOG01572	1	2	0	0	COG03798	0	0	1G	1	1	0	0	0	S		conserved hypothetical protein
tdOG01573	1	1	0	0		0	0	1G	1	1	0	0	0	S		hypothetical protein
tdOG01574	1	1	0	0		0	0	1G	1	1	0	0	0	S		conserved hypothetical protein
tdOG01575	1	1	0	0	COG00715	1	0	1G	1	1	0	0	0	P	TauA	ABC transporter, substrate-binding protein, aliphatic sulphonates
tdOG01576	1	1	0	0		0	0	1G	1	1	0	0	0	S		conserved hypothetical protein
tdOG01577	1	1	0	0	COG05006	1	1	1	1	1	0L	0	0	E	rhtA	protein of unknown function DUF6, transmembrane
tdOG01578	4	2	0	0	COG03293	1	1	1	1	1	0L	0	0	L		transposase, IS4
tdOG01579	1	1	0	0	COG01032	1	0	1G	1	1	0	0	0	C		Radical SAM superfamily enzyme
tdOG01580	0	1	1	2	COG00687	1	1	1	0L	1	1	1	1	E	PotD	Polyamine (spermidine/putrescine) binding periplasmic protein
tdOG01581	1	1	0	0	COG00793	1	0	1G	1	1	0	0	0	M	Prc	peptidase S41
tdOG01582	1	1	0	0	COG03861	0	0	1G	1	1	0	0	0	S		conserved hypothetical protein
tdOG01583	1	1	0	0	COG03861	0	0	1G	1	1	0	0	0	S		conserved hypothetical protein
tdOG01584	1	1	0	0		0	0	1G	1	1	0	0	0	S		conserved hypothetical protein
tdOG01585	1	1	0	0	COG00681	1	0	1G	1	1	0	0	0	U	LepB	Peptidase S26A, signal peptidase I
tdOG01586	1	2	0	0	COG00477	1	0	1G	1	1	0	0	0	G	ProP	major facilitator superfamily MFS_1
tdOG01587	1	1	0	0	COG00596	1	0	1G	1	1	0	0	0	R	MhpC	alpha/beta hydrolase fold
tdOG01588	1	1	0	0	COG00596	1	0	1G	1	1	0	0	0	R	MhpC	alpha/beta hydrolase fold
tdOG01589	3	1	0	0	COG00671	1	1	1	1	1	0L	0	0	I	PgpB	phosphoesterase, PA-phosphatase related
tdOG01590	1	1	0	0	COG00791	1	1	1	1	1	0L	0	0	M	Spr	NLP/P60
tdOG01591	1	1	1	0	COG00673	1	1	1	1	1	1	1	0L	R	MviM	oxidoreductase-like protein
tdOG01592	2	1	0	0	COG01597	1	0	1G	1	1	0	0	0	I	LCB5	diacylglycerol kinase, catalytic region
tdOG01593	1	1	0	0		0	0	1G	1	1	0	0	0	T		cell surface receptor IPT/TIG
tdOG01594	1	1	0	0		0	0	1G	1	1	0	0	0	S		conserved hypothetical protein
tdOG01595	1	1	0	0	COG00614	1	0	1G	1	1	0	0	0	P	HutB	periplasmic binding protein
tdOG01596	1	1	1	1	COG00550/COG01754	1	1	1	1	1	1	1	1	L		DNA topoisomerase I
tdOG01597	1	1	0	0	COG00229	1	1	1	1	1	0L	0	0	O	PilB/MsrA	SelR domain
tdOG01598	1	1	0	0	COG03358	0	0	1G	1	1	0	0	0	S		protein of unknown function DUF1684
tdOG01599	1	1	0	0	COG03741	0	0	1G	1	1	0	0	0	E	HutG	N-formylglutamate amidohydrolase
tdOG01600	1	1	1	1	COG00778	1	1	1	1	1	1	1	1	C	NfnB	NAD(P)H-flavin oxidoreductase, nitroreductase family
tdOG01601	1	1	1	1		0	1G	1	1	1	1	1	1	M		Cell ssuface protein with Ig-like domain
tdOG01602	1	1	0	0	COG00019	1	1	1	1	1	0L	0	0	E	NspC	carboxynorspermidine decarboxylase
tdOG01603	1	1	0	0	COG00471	1	1	1	1	1	0L	0	0	P	CitT	Citrate transporter
tdOG01604	1	1	0	0	COG04992	1	0	1G	1	1	0	0	0	E	ArgD	aminotransferase class-III
tdOG01605	1	1	0	0		0	0	1G	1	1	0	0	0	S		conserved hypothetical protein
tdOG01606	1	2	0	0	COG00784	1	1	1	1	1	0L	0	0	T	CheY	response regulator receiver protein
tdOG01607	1	1	0	0		0	0	1G	1	1	0	0	0	S		conserved hypothetical protein
tdOG01608	1	1	0	0		0	0	1G	1	1	0	0	0	K		HTH transcriptional regulator
tdOG01609	1	2	0	0	COG05497	0	0	1G	1	1	0	0	0	S		conserved hypothetical protein
tdOG01610	1	1	0	0	COG00183	1	0	1G	1	1	0	0	0	I	PaaJ	Acetyl-CoA C-acetyltransferase
tdOG01611	1	1	0	0		0	0	1G	1	1	0	0	0	S		conserved hypothetical protein
tdOG01612	1	1	0	0		0	0	1G	1	1	0	0	0	S		conserved hypothetical protein
tdOG01613	1	1	0	0		0	0	1G	1	1	0	0	0	S		conserved hypothetical protein
tdOG01614	1	1	0	0	COG01346	0	0	1G	1	1	0	0	0	M	LrgB-like	LrgB-like protein
tdOG01615	1	1	0	0	COG01380	0	0	1G	1	1	0	0	0	R	LrgA-like	LrgA
tdOG01616	1	1	0	0		0	0	1G	1	1	0	0	0	S		conserved hypothetical protein
tdOG01617	1	1	0	0	COG02832	0	0	1G	1	1	0	0	0	S	YbaN	protein of unknown function DUF454
tdOG01618	3	1	0	0	COG00366	1	0	1G	1	1	0	0	0	G	AmyA	alpha amylase, catalytic region
tdOG01619	1	1	1	1	COG03253	1	1	1	1	1	1	1	1	R	ywfI	Chlorite dismutase
tdOG01620	1	1	0	0		0	0	1G	1	1	0	0	0	S		conserved hypothetical protein
tdOG01621	1	1	0	0		0	0	1G	1	1	0	0	0	S		hypothetical protein
tdOG01622	1	2	0	0	COG00657	1	1	1	1	1	0L	0	0	I	Aes	Alpha/beta hydrolase fold-3
tdOG01623	1	1	0	0	COG01024/COG01250	1	0	1G	1	1	0	0	0	I		3-hydroxyacyl-CoA dehydrogenase, NAD-binding
tdOG01624	1	1	0	0		0	0	1G	1	1	0	0	0	S		conserved hypothetical protein
tdOG01625	1	1	0	0	COG00793	1	0	1G	1	1	0	0	0	M	Prc	peptidase S41
tdOG01626	1	1	1	1	COG00852	1	1	1	1	1	1	1	1	C	NuoC	NADH-quinone oxidoreductase, C subunit
tdOG01627	1	1	0	0	COG01404	1	0	1G	1	1	0	0	0	O	AprE	peptidase S8 and S53, subtilisin, kexin, sedolisin
tdOG01628	1	1	0	0		0	0	1G	1	1	0	0	0	S		conserved hypothetical protein
tdOG01629	1	1	1	1	COG00538	1	1	1	1	1	1	1	1	C	Idh	isocitrate/isopropylmalate dehydrogenase
tdOG01630	1	1	0	0	COG04108	1	1	1	1	1	0L	0	0	J	PrfC	peptide chain release factor 3
tdOG01631	1	1	0	0	COG04585	1	0	1G	1	1	0	0	0	T		periplasmic sensor signal transduction histidine kinase
tdOG01632	1	1	0	0		0	0	1G	1	1	0	0	0	S		conserved hypothetical protein
tdOG01633	1	1	0	0	COG02197	1	0	1G	1	1	0	0	0	T	CitB	two component transcriptional regulator, LuxR family
tdOG01634	1	1	0	0	COG02206	0	0	1G	1	1	0	0	0	T		metal dependent phosphohydrolase
tdOG01635	1	1	0	0		0	0	1G	1	1	0	0	0	S		conserved hypothetical protein
tdOG01636	1	1	0	0	COG01167	1	0	1G	1	1	0	0	0	K	ARO8	Aminotransferase MocR family
tdOG01637	1	1	0	0	COG00689	1	1	1	1	1	0L	0	0	J	Rph	ribonuclease PH
tdOG01638	1	1	0	0	COG02867	0	0	1G	1	1	0	0	0	I		Oligoketide cyclase family protein
tdOG01639	1	1	0	0	COG01023	0	0	1G	1	1	0	0	0	G	Gnd	6-phosphogluconate dehydrogenase related protein
tdOG01640	1	1	0	0	COG00364	1	1	1	1	1	0L	0	0	G	Zwf	glucose-6-phosphate 1-dehydrogenase
tdOG01641	1	1	0	0	COG03429	1	1	1	1	1	0L	0	0	G	OpcA	glucose 6-phosphate dehydrogenase assembly protein OpcA, putative
tdOG01642	1	1	0	0	COG00612	1	0	1G	1	1	0	0	0	R	PqqL	peptidase M16-like protein
tdOG01643	1	1	0	0		0	0	1G	1	1	0	0	0	S		conserved hypothetical protein
tdOG01644	2	1	0	0	COG00726	1	0	1G	1	1	0	0	0	G	CDA1	polysaccharide deacetylase
tdOG01645	1	1	0	0	COG00642	1	0	1G	1	1	0	0	0	T	BaeS	periplasmic sensor signal transduction histidine kinase
tdOG01646	1	1	0	0		0	0	1G	1	1	0	0	0	S		conserved hypothetical protein
tdOG01647	1	1	0	0		0	0	1G	1	1	0	0	0	S		conserved hypothetical protein
tdOG01648	1	1	0	0	COG00503	1	0	1G	1	1	0	0	0	F	Apt	xanthine phosphoribosyltransferase
tdOG01649	1	1	0	0	COG02720	1	0	1G	1	1	0	0	0	V		VanW
tdOG01650	1	1	0	0	COG01028	1	0	1G	1	1	0	0	0	I	FabG	short-chain dehydrogenase/reductase SDR
tdOG01651	1	1	0	0	COG00154	1	0	1G	1	1	0	0	0	J	GatA	Amidase
tdOG01652	2	1	0	0	COG02357	1	1	1	1	1	0L	0	0	S		RelA/SpoT domain protein
tdOG01653	1	2	0	0	COG00860	1	0	1G	1	1	0	0	0	M	AmiA	cell wall hydrolase/autolysin
tdOG01654	1	2	0	0	COG00488	1	1	1	1	1	0L	0	0	R	Uup	ATPase component of ABC transporters with duplicated ATPase domain
tdOG01655	1	2	0	0		0	0	1G	1	1	0	0	0	R		Yfit/DinB family predicted metal-dependent hydrolase
tdOG01656	1	1	1	0	COG00715	1	1	1	1	1	1	1	0L	P	TauA	ABC transporter, substrate-binding protein, aliphatic sulphonates
tdOG01657	1	1	0	0	COG00339	1	1	1	1	1	0L	0	0	E	Dcp	Oligopeptidase A
tdOG01658	1	1	0	0		0	0	1G	1	1	0	0	0	L		Uracil-DNA glycosylase related enzyme
tdOG01659	1	1	0	0		0	0	1G	1	1	0	0	0	S		conserved hypothetical protein
tdOG01660	1	1	1	1	COG00116	1	1	1	1	1	1	1	1	L		putative RNA methylase
tdOG01661	1	1	0	0	COG00500	1	0	1G	1	1	0	0	0	Q	SmtA	Methyltransferase type 12
tdOG01662	1	1	0	0	COG00564	1	0	1G	1	1	0	0	0	J	RluA	Pseudouridine synthase, RluD
tdOG01663	1	1	0	0	COG00008	1	0	1G	1	1	0	0	0	J	GlnS	glutamyl-tRNA synthetase, class Ic
tdOG01664	2	2	0	1	COG02319	1	1	1	1	1	1	0L	1	R		WD-40 repeat protein
tdOG01665	1	1	0	0	COG00346	1	0	1G	1	1	0	0	0	E	LguL	Glyoxalase/bleomycin resistance protein/dioxygenase
tdOG01666	1	1	0	0		0	0	1G	1	1	0	0	0	S		conserved hypothetical protein
tdOG01667	1	1	0	0		0	0	1G	1	1	0	0	0	S		conserved hypothetical protein
tdOG01668	1	1	1	1	COG00483	1	1	1	1	1	1	1	1	G	Imp	inositol monophosphatase
tdOG01669	1	1	0	0	COG01011	1	0	1G	1	1	0	0	0	R		HAD-superfamily hydrolase subfamily IA, variant 3
tdOG01670	2	1	0	1	COG04719	0	1G	1	1	1	1	0L	1	S		Protein of unknown function DUF11
tdOG01671	1	1	0	0	COG01914	1	1	1	1	1	0L	0	0	P	MntH	NRAMP family Mn2+/Fe2+ transporter
tdOG01672	1	1	0	0	COG02360	1	1	1	1	1	0L	0	0	O	LptP	Leucyltransferase
tdOG01673	1	1	0	0		0	0	1G	1	1	0	0	0	S		hypothetical protein
tdOG01674	0	1	2	2	COG04636	1	1	1	0L	1	1	1	1	R	Uma2	Endonuclease, Uma2 family (restriction endonuclease fold)
tdOG01675	1	1	0	0	COG01806	1	1	1	1	1	0L	0	0	S	YqfL	P-loop ATPase, DUF299
tdOG01676	0	1	1	0	COG01462	1	1	1	0L	1	1	1	0L	M	CsgG	Uncharacterized protein has similarity to CsgG (curli production assembly/transport component )
tdOG01677	1	1	0	0	COG00737	1	0	1G	1	1	0	0	0	F	UshA	2 ,3 -cyclic-nucleotide 2 -phosphodiesterase
tdOG01678	1	1	1	1	COG00166	1	1	1	1	1	1	1	1	G	Pgi	Glucose-6-phosphate isomerase
tdOG01679	1	1	0	0		0	0	1G	1	1	0	0	0	R		Orotate phosphoribosyltransferase related protein
tdOG01680	1	1	0	0	COG01755	0	0	1G	1	1	0	0	0	S		Isoprenylcysteine carboxyl methyltransferase
tdOG01681	2	3	0	0		0	0	1G	1	1	0	0	0	S		conserved hypothetical protein
tdOG01682	1	1	0	0	COG01388/COG00791	1	0	1G	1	1	0	0	0	N		NLP/P60
tdOG01683	1	1	1	1	COG00850	1	1	1	1	1	1	1	1	D	MinC	Septum formation inhibitor MinC
tdOG01684	1	1	0	0	COG00019	1	1	1	1	1	0L	0	0	E	LysA	diaminopimelate decarboxylase
tdOG01685	1	1	1	0	COG02128	1	1	1	1	1	1	1	0L	R		Uncharacterised peroxidase-related
tdOG01686	1	1	0	0	COG01520	0	0	1G	1	1	0	0	0	S		PQQ repeats protein
tdOG01687	1	1	0	0		0	0	1G	1	1	0	0	0	S		conserved hypothetical protein
tdOG01688	1	3	0	0		0	0	1G	1	1	0	0	0	S		leucine rich repeat variant
tdOG01689	1	2	0	0		0	0	1G	1	1	0	0	0	S		conserved hypothetical protein
tdOG01690	1	1	0	0	COG00066	1	0	1G	1	1	0	0	0	E	LeuD	3-isopropylmalate dehydratase, small subunit
tdOG01691	1	1	0	0		0	0	1G	1	1	0	0	0	S		conserved hypothetical protein
tdOG01692	2	2	0	0	COG01167	1	0	1G	1	1	0	0	0	K	ARO8	transcriptional regulator, GntR family
tdOG01693	1	1	0	0		0	0	1G	1	1	0	0	0	S		conserved hypothetical protein
tdOG01694	0	1	1	1	COG03295	0	1G	1	0L	1	1	1	1	S		Conserved membrane protein
tdOG01695	0	1	1	0	COG03656	0	0	0	0	1G	0	1G	0	S		Uncharacterized conserved protein
tdOG01696	1	1	1	1	COG01477	1	1	1	1	1	1	1	1	H	ApbE	ApbE family protein, probably involved in thiamine biosynthesis
tdOG01697	1	1	0	0	COG03631	0	0	1G	1	1	0	0	0	R		Epoxide Hydrolase
tdOG01698	0	2	2	1	COG02361	1	1	1	0L	1	1	1	1	S		Nucleotidyltransferase substrate binding subunit/domain, HEPN
tdOG01699	1	1	0	0	COG01514	1	0	1G	1	1	0	0	0	J	LigT	2'-5' phosphodiesterase of the 2H superfamily
tdOG01700	1	1	0	0		0	0	1G	1	1	0	0	0	S		conserved hypothetical protein
tdOG01701	1	1	0	0	COG00722	1	1	1	1	1	0L	0	0	E	AroF	phospho-2-dehydro-3-deoxyheptonate aldolase
tdOG01702	1	1	0	0		0	0	1G	1	1	0	0	0	S		conserved hypothetical protein
tdOG01703	1	2	1	1	COG00491	1	1	1	1	1	1	1	1	R	GloB	beta-lactamase-like protein
tdOG01704	1	1	1	1	COG01314	1	1	1	1	1	1	1	1	U	SecG	preprotein translocase, SecG subunit
tdOG01705	1	1	0	0	COG02770	1	1	1	1	1	0L	0	0	T	ResE	putative sensor with HAMP domain
tdOG01706	1	1	0	0		0	0	1G	1	1	0	0	0	S		conserved hypothetical protein
tdOG01707	1	1	0	0		0	0	1G	1	1	0	0	0	S		conserved hypothetical protein
tdOG01708	1	1	0	0		0	0	1G	1	1	0	0	0	S		Thioredoxin family protein, general stress protein ytxJ-like
tdOG01709	1	1	0	0	COG01092	1	0	1G	1	1	0	0	0	R		SAM dependent methyltransferase
tdOG01710	1	1	0	0	COG00545	1	1	1	1	1	0L	0	0	O	FkpA	Peptidylprolyl isomerase
tdOG01711	1	1	0	0		0	0	1G	1	1	0	0	0	S		hypothetical protein
tdOG01712	1	1	0	0	COG02362	0	0	1G	1	1	0	0	0	E	DppA	peptidase M55, D-aminopeptidase
tdOG01713	1	1	0	0	COG02388	0	0	1G	1	1	0	0	0	R		NH2-acetyltransferase
tdOG01714	1	1	0	0		0	0	1G	1	1	0	0	0	S		conserved hypothetical protein
tdOG01715	1	1	0	0	COG00296	1	1	1	1	1	0L	0	0	G	GlgB	1,4-alpha-glucan branching enzyme
tdOG01716	1	1	0	0	COG01764	1	0	1G	1	1	0	0	0	Q	osmC	OsmC-like protein protein
tdOG01717	1	1	0	0	COG00730	1	0	1G	1	1	0	0	0	R	YfcA	protein of unknown function DUF81
tdOG01718	1	1	0	0	COG02363	0	0	1G	1	1	0	0	0	S		protein of unknown function DUF423
tdOG01719	1	1	0	0		0	0	1G	1	1	0	0	0	S		conserved hypothetical protein
tdOG01720	1	1	0	0		0	0	1G	1	1	0	0	0	S		conserved hypothetical protein
tdOG01721	1	1	0	0		0	0	1G	1	1	0	0	0	S		conserved hypothetical protein
tdOG01722	1	3	1	1	COG02258	1	1	1	1	1	1	1	1	S		MOSC domain protein
tdOG01723	1	1	1	1	COG02847	0	1G	1	1	1	1	1	1	S		copper(I)-binding protein, DUF461
tdOG01724	1	1	0	0	COG03336	1	1	1	1	1	0L	0	0	S		membrane protein
tdOG01725	1	1	0	0	COG00667	1	0	1G	1	1	0	0	0	C	Tas	aldo/keto reductase
tdOG01726	2	2	0	0	COG00652	1	1	1	1	1	0L	0	0	O	PpiB	Peptidylprolyl isomerase
tdOG01727	1	1	0	0	COG01522	1	0	1G	1	1	0	0	0	K	Lrp	transcriptional regulator, AsnC family
tdOG01728	1	1	0	0		0	0	1G	1	1	0	0	0	S		conserved hypothetical protein
tdOG01729	1	1	0	0	COG00507	1	1	1	1	1	0L	0	0	L	RecD	Helicase RecD/TraA
tdOG01730	1	1	0	0	COG16463	0	0	1G	1	1	0	0	0	P		Ion transport 2
tdOG01731	1	1	0	0	COG00454	1	0	1G	1	1	0	0	0	K	WecD	GCN5-related N-acetyltransferase
tdOG01732	3	1	0	0	COG00580	1	1	1	1	1	0L	0	0	G	GlpF	Glycerol uptake facilitator GlpF, MIP/aquaporin family
tdOG01733	1	1	0	0	COG02390	0	0	1G	1	1	0	0	0	K	DeoR	transcriptional regulator, DeoR family
tdOG01734	1	1	0	0		0	0	1G	1	1	0	0	0	S		conserved hypothetical protein
tdOG01735	1	1	0	1	COG01404	1	1	1	1	1	1	0L	1	O	AprE	peptidase S8 and S53, subtilisin, kexin, sedolisin
tdOG01736	1	1	1	1	COG02146	1	1	1	1	1	1	1	1	P	{NirD}	Rieske (2Fe-2S) region
tdOG01737	0	1	1	1	COG01397	0	1G	1	0L	1	1	1	1	O	DraG	Dinitrogenase reductase activating ADP-ribosylglycohydrolase, DraG
tdOG01738	1	1	0	0		0	0	1G	1	1	0	0	0	S		conserved hypothetical protein
tdOG01739	1	1	0	0	COG01435	0	0	1G	1	1	0	0	0	F	KitH	Thymidine kinase
tdOG01740	1	1	0	0	COG02367	1	0	1G	1	1	0	0	0	V	PenP	beta-lactamase, putative
tdOG01741	1	2	0	0	COG00753	0	0	1G	1	1	0	0	0	P	CatX	Catalase
tdOG01742	1	1	0	0		0	0	1G	1	1	0	0	0	S		conserved hypothetical protein
tdOG01743	1	1	0	0		0	0	1G	1	1	0	0	0	R		Yfit/DinB family of the metal binding proteins
tdOG01744	1	1	1	1		0	1G	1	1	1	1	1	1	S		conserved hypothetical protein
tdOG01745	2	1	0	0	COG01835	1	1	1	1	1	0L	0	0	I		acyltransferase 3
tdOG01746	1	1	0	0		0	0	1G	1	1	0	0	0	R		Glyoxalase I/dioxygenase superfamily protein
tdOG01747	1	1	0	0		0	0	1G	1	1	0	0	0	S		conserved hypothetical protein
tdOG01748	1	1	1	1	COG00299	1	1	1	1	1	1	1	1	F	PurN	formyl transferase-like protein
tdOG01749	1	1	0	0	COG03968	0	0	1G	1	1	0	0	0	R		glutamine synthetase, catalytic region
tdOG01750	1	2	0	0	COG02746	0	0	1G	1	1	0	0	0	V		aminoglycoside 3-N-acetyltransferase
tdOG01751	1	1	0	1	COG00366	1	1	1	1	1	1	0L	1	G	AmyA	Trehalose synthase-like protein
tdOG01752	1	1	0	0	COG03597	1	1	1	1	1	0L	0	0	S		conserved hypothetical protein
tdOG01753	1	1	0	0	COG03214	0	0	1G	1	1	0	0	0	N	YcaQ	conserved hypothetical protein
tdOG01754	1	1	0	0	COG02094	1	1	1	1	1	0L	0	0	L	Mpg	DNA-3-methyladenine glycosylase
tdOG01755	1	1	0	0		0	0	1G	1	1	0	0	0	S		conserved hypothetical protein
tdOG01756	1	1	0	0	COG00584	1	0	1G	1	1	0	0	0	C	GlpQ	glycerophosphoryl diester phosphodiesterase
tdOG01757	1	1	1	1	COG00695	1	1	1	1	1	1	1	1	O	NrdH	Glutaredoxin-like protein protein, YruB
tdOG01758	1	1	1	1	COG00290	1	1	1	1	1	1	1	1	J	InfC	translation initiation factor IF-3
tdOG01759	1	2	0	0	COG03424	0	0	1G	1	1	0	0	0	Q	BcsA	Chalcone and stilbene synthases-like protein
tdOG01760	2	1	0	0	COG02010	1	0	1G	1	1	0	0	0	C	CccA	cytochrome c, class I
tdOG01761	1	1	2	1	COG01487	1	1	1	1	1	1	1	1	R	VapC	Antitoxin (PIN domain) of toxin-antitoxin stability system
tdOG01762	1	1	0	0	COG00410	1	0	1G	1	1	0	0	0	E	LivF	ABC-type branched-chain amino acid transport system, ATPase component
tdOG01763	1	1	1	1	COG00411	1	1	1	1	1	1	1	1	E	LivG	ABC-type branched-chain amino acid transport system, ATPase component
tdOG01764	1	1	1	1	COG04177	1	1	1	1	1	1	1	1	E	LivM	ABC-type branched-chain amino acid transport system, permease component
tdOG01765	1	1	0	0	COG00559	1	0	1G	1	1	0	0	0	E	LivH	ABC-type branched-chain amino acid transport system, permease component
tdOG01766	1	1	0	0	COG00683	1	0	1G	1	1	0	0	0	E	LivBP	ABC-type branched-chain amino acid transport system, periplasmic component
tdOG01767	1	1	0	0	COG00826	1	1	1	1	1	0L	0	0	O		peptidase U32
tdOG01768	2	1	0	0	COG00561	1	0	1G	1	1	0	0	0	R	Cof	HAD-superfamily hydrolase subfamily IIB
tdOG01769	1	3	0	0	COG01309	1	0	1G	1	1	0	0	0	K	AcrR	transcriptional regulator, TetR family
tdOG01770	1	1	1	1	COG00759	1	1	1	1	1	1	1	1	S		protein of unknown function DUF37
tdOG01771	1	1	0	0	COG00594	1	1	1	1	1	0L	0	0	J	RnpA	ribonuclease P protein component
tdOG01772	1	1	0	0		0	0	1G	1	1	0	0	0	S		conserved hypothetical protein
tdOG01773	1	1	0	0		0	0	1G	1	1	0	0	0	S		conserved hypothetical protein
tdOG01774	1	1	0	0	COG03409	1	1	1	1	1	0L	0	0	M		Peptidoglycan-binding domain 1
tdOG01775	1	1	0	0	COG02453	0	0	1G	1	1	0	0	0	T	CDC14	dual specificity protein phosphatase
tdOG01776	1	1	0	0		0	0	1G	1	1	0	0	0	S		conserved hypothetical protein
tdOG01777	1	1	0	0		0	0	1G	1	1	0	0	0	S		conserved hypothetical protein
tdOG01778	1	1	0	0	COG02230	1	1	1	1	1	0L	0	0	M	Cfa	Cyclopropane-fatty-acyl-phospholipid synthase
tdOG01779	1	1	0	0	COG02309	0	0	1G	1	1	0	0	0	E	AmpS	peptidase M29, aminopeptidase II
tdOG01780	1	1	0	0	COG02802	1	1	1	1	1	0L	0	0	R		peptidase S16, lon-like protein
tdOG01781	1	2	0	0	COG02301	1	1	1	1	1	0L	0	0	G	CilB	Citryl-CoA lyase
tdOG01782	1	1	0	0	COG01718	0	0	1G	1	1	0	0	0	T	RIO1	protein of unknown function RIO1
tdOG01783	1	1	0	0		0	0	1G	1	1	0	0	0	R		HAD superfamily hydrolase
tdOG01784	1	1	0	0	COG04696	0	0	1G	1	1	0	0	0	S		conserved hypothetical protein
tdOG01785	1	1	0	0		0	0	1G	1	1	0	0	0	S		conserved hypothetical protein
tdOG01786	1	1	0	0	COG00639	1	0	1G	1	1	0	0	0	T	ApaH	Calcineurin family phosphoesterase
tdOG01787	1	1	0	0	COG01597	1	0	1G	1	1	0	0	0	I	LCB5	diacylglycerol kinase, catalytic region
tdOG01788	1	1	0	0	COG00613	1	1	1	1	1	0L	0	0	R		PHP-like protein
tdOG01789	1	1	0	0	COG00288	1	1	1	1	1	0L	0	0	P	CynT	carbonic anhydrase
tdOG01790	1	1	0	0		0	0	1G	1	1	0	0	0	S		conserved hypothetical protein
tdOG01791	1	2	0	0	COG02138	1	1	1	1	1	0L	0	0	P		cobalamin (vitamin B12) biosynthesis CbiX protein
tdOG01792	1	1	0	0	COG00450	1	1	1	1	1	0L	0	0	O	AhpC	Redoxin
tdOG01793	2	0	1	1		0	1G	1	1	0L	1	1	1	S		hypothetical protein
tdOG01794	1	1	0	0	COG03427	0	0	1G	1	1	0	0	0	R		carbon monoxide dehydrogenase subunit G
tdOG01795	1	2	0	0	COG01233	1	0	1G	1	1	0	0	0	Q		FAD dependent oxidoreductase
tdOG01796	1	1	0	0	COG02311	0	0	1G	1	1	0	0	0	S	YeiB	protein of unknown function DUF418
tdOG01797	6	1	0	0	COG00667	1	0	1G	1	1	0	0	0	C	Tas	aldo/keto reductase
tdOG01798	1	1	0	0		0	0	1G	1	1	0	0	0	S		conserved hypothetical protein
tdOG01799	1	2	0	0	COG00783	1	1	1	1	1	0L	0	0	P	Dps	Ferritin and Dps
tdOG01800	1	1	0	0	COG00491	1	0	1G	1	1	0	0	0	R	GloB	beta-lactamase-like protein
tdOG01801	1	1	0	0		0	0	1G	1	1	0	0	0	S		conserved hypothetical protein
tdOG01802	1	1	0	0		0	0	1G	1	1	0	0	0	S		Tetratricopeptide TPR_2
tdOG01803	1	1	0	0	COG00765	1	0	1G	1	1	0	0	0	E	GlnP	ABC-type glutamine acid transport system, permease component
tdOG01804	1	1	0	0	COG00834	1	0	1G	1	1	0	0	0	E	FliY	ABC-type glutamate transport system, periplasmic component
tdOG01805	1	1	0	0	COG00571	1	1	1	1	1	0L	0	0	K	Rnc	double-stranded RNA binding
tdOG01806	1	1	0	0		0	0	1G	1	1	0	0	0	S		conserved hypothetical protein
tdOG01807	1	1	1	1	COG02919	1	1	1	1	1	1	1	1	D		Septum formation initiator, FtsB-like
tdOG01808	1	1	0	0	COG00477	1	0	1G	1	1	0	0	0	G	ProP	major facilitator superfamily MFS_1
tdOG01809	1	1	0	0	COG02771/COG00524	1	1	1	1	1	0L	0	0	G		RbsK family ribokinase, with DNA-binding HTH domain
tdOG01810	1	1	0	0		0	0	1G	1	1	0	0	0	S		conserved hypothetical protein
tdOG01811	1	1	0	0	COG01277	1	0	1G	1	1	0	0	0	R	NosY	ABC-type transport system, permease component
tdOG01812	1	1	1	1	COG01934	1	1	1	1	1	1	1	1	S		OstA-like protein protein
tdOG01813	1	9	0	0	COG01943	1	1	1	1	1	0L	0	0	L		transposase IS200-like protein
tdOG01814	7	9	0	0	COG00675	0	0	1G	1	1	0	0	0	L		putative transposase, IS891/IS1136/IS1341
tdOG01815	1	1	0	0	COG02314	1	1	1	1	1	0L	0	0	S	XynA	TM2 domain containing membrane protein
tdOG01816	2	2	0	0	COG00745	1	0	1G	1	1	0	0	0	T	OmpR	two component transcriptional regulator, winged helix family
tdOG01817	1	1	0	0	COG00454	1	0	1G	1	1	0	0	0	K	WecD	GCN5-related N-acetyltransferase duplicated domains
tdOG01818	1	1	0	0		0	0	1G	1	1	0	0	0	S		conserved hypothetical protein
tdOG01819	1	1	0	0	COG01408	1	1	1	1	1	0L	0	0	R		Calcineurin like phosphoesterase
tdOG01820	1	1	1	1	COG00802	1	1	1	1	1	1	1	1	R		Small ATP-binding protein UPF0079
tdOG01821	1	1	0	0	COG00252	1	1	1	1	1	0L	0	0	E	AnsB	Asparaginase/glutaminase
tdOG01822	1	1	0	0	COG02957	0	0	1G	1	1	0	0	0	E		Porphyromonas-type peptidyl-arginine deiminase
tdOG01823	1	1	0	0	COG05637	1	1	1	1	1	0L	0	0	S		cyclase/dehydrase
tdOG01824	1	3	0	0	COG00860	1	0	1G	1	1	0	0	0	M	AmiC	cell wall hydrolase/autolysin
tdOG01825	1	2	0	0	COG00025	1	0	1G	1	1	0	0	0	P	NhaP	sodium/hydrogen exchanger
tdOG01826	1	1	0	0	COG02050	1	0	1G	1	1	0	0	0	Q	PaaI	PaaI-like thioesterase
tdOG01827	3	1	0	0	COG00523	1	1	1	1	1	0L	0	0	R	CobW ortholog	cobalamin synthesis protein, GTPase of G3E family
tdOG01828	1	2	0	0	COG01649	1	1	1	1	1	0L	0	0	S		protein of unknown function DUF187
tdOG01829	1	1	0	0	COG02059	1	1	1	1	1	0L	0	0	P	ChrA	Chromate transporter
tdOG01830	1	1	0	0		0	0	1G	1	1	0	0	0	S		conserved hypothetical protein
tdOG01831	1	1	0	0	COG00745	1	0	1G	1	1	0	0	0	T	OmpR	two component transcriptional regulator, winged helix family
tdOG01832	1	1	0	0	COG02202/COG00642	1	1	1	1	1	0L	0	0	T		PAS/PAC sensor signal transduction histidine kinase
tdOG01833	2	1	0	0	COG00784	1	1	1	1	1	0L	0	0	T	CheY	response regulator receiver protein
tdOG01834	0	0	4	2	COG03335	1	0	0	0	0	1G	1	1	L		transposase
tdOG01835	1	1	0	0	COG01056/COG01051	1	0	1G	1	1	0	0	0	H		N-terminal TagD like nucleotidyl transferase domain with C-terminal MutT like hydrolase domain
tdOG01836	2	2	0	0	COG00177	1	0	1G	1	1	0	0	0	L	Nth	Endonuclease III, alpha helical glycosidase superfamily
tdOG01837	1	1	0	0	COG02318	0	0	1G	1	1	0	0	0	S	DinB	Yfit/DinB family protein
tdOG01838	1	1	0	0	COG00042	1	0	1G	1	1	0	0	0	J		dihydrouridine synthase, DuS
tdOG01839	1	3	0	0	COG01670	1	0	1G	1	1	0	0	0	J	RimL	GCN5-related N-acetyltransferase
tdOG01840	1	1	0	0		0	0	1G	1	1	0	0	0	E		Cys/Met metabolism PLP-dependent enzyme with HRDC domain
tdOG01841	2	1	0	0	COG00789/COG04978	1	0	1G	1	1	0	0	0	K	SoxR	transcriptional regulator, MerR family
tdOG01842	2	2	0	0	COG03544	1	1	1	1	1	0L	0	0	S		protein of unknown function DUF305
tdOG01843	1	1	0	0		0	0	1G	1	1	0	0	0	S		conserved hypothetical protein
tdOG01844	1	1	0	0	COG00727	1	0	1G	1	1	0	0	0	R		protein of unknown function UPF0153
tdOG01845	2	1	0	0	COG00598	1	1	1	1	1	0L	0	0	P	CorA	Mg2+ transporter protein, CorA-like protein
tdOG01846	1	2	0	0	COG01403	1	0	1G	1	1	0	0	0	V	McrA	Nuclease McrA superfamily
tdOG01847	1	1	0	0	COG02863	0	0	1G	1	1	0	0	0	C	Cyc4	cytochrome c, class I
tdOG01848	1	1	1	1		0	1G	1	1	1	1	1	1	S		hypothetical protein
tdOG01849	1	1	0	0	COG00477	1	0	1G	1	1	0	0	0	G	ProP	major facilitator superfamily MFS_1
tdOG01850	1	1	0	0		0	0	1G	1	1	0	0	0	S		Zn-finger containing protein
tdOG01851	2	1	0	0		0	0	1G	1	1	0	0	0	R		peptidase family C39
tdOG01852	1	1	0	0	COG01625	1	1	1	1	1	0L	0	0	C		Fe-S oxidoreductase, NifB/MoaA family with PDZ domain
tdOG01853	2	1	1	1	COG00227	1	1	1	1	1	1	1	1	J	RpmB	ribosomal protein L28
tdOG01854	1	1	0	0	COG01301	1	1	1	1	1	0L	0	0	C	GltP	sodium:dicarboxylate symporter
tdOG01855	1	1	0	0	COG02897	1	0	1G	1	1	0	0	0	P	SseA	3-mercaptopyruvate sulfurtransferase
tdOG01856	1	1	0	0	COG02041	1	0	1G	1	1	0	0	0	R		oxidoreductase component, molybdopterin binding
tdOG01857	1	1	0	0	COG02717	0	0	1G	1	1	0	0	0	S		Ferric reductase-like protein transmembrane component-like protein
tdOG01858	1	1	0	0	COG02124	1	0	1G	1	1	0	0	0	Q	CypX	cytochrome P450
tdOG01859	1	1	0	0	COG01574	1	1	1	1	1	0L	0	0	R		Amidohydrolase of TIM barrel fold
tdOG01860	1	1	0	0		0	0	1G	1	1	0	0	0	S		conserved hypothetical protein
tdOG01861	1	2	0	0	COG00596	1	0	1G	1	1	0	0	0	R	MhpC	alpha/beta hydrolase fold
tdOG01862	1	1	0	0	COG00524	1	0	1G	1	1	0	0	0	G	RbsK	Sugar kinase, ribokinase family
tdOG01863	1	1	0	0		0	0	1G	1	1	0	0	0	S		conserved hypothetical protein
tdOG01864	2	1	0	0	COG03947	0	0	1G	1	1	0	0	0	T		response regulator receiver and SARP domain protein
tdOG01865	1	1	0	0		0	0	1G	1	1	0	0	0	S		Predicted membrane protein
tdOG01866	1	2	1	1	COG02227	1	1	1	1	1	1	1	1	H	UbiG	2-polyprenyl-3-methyl-5-hydroxy-6-metoxy-1;4-benzoquinol methylase
tdOG01867	1	1	0	0		0	0	1G	1	1	0	0	0	S		conserved hypothetical protein
tdOG01868	1	1	0	0		0	0	1G	1	1	0	0	0	R		alpha/beta superfamily hydrolase
tdOG01869	1	2	0	0	COG01396	1	1	1	1	1	0L	0	0	K	ddrO	transcriptional regulator, XRE family
tdOG01870	1	1	0	0	COG01227	1	1	1	1	1	0L	0	0	C	PPX1	Inorganic diphosphatase
tdOG01871	1	1	0	0	COG00281	1	0	1G	1	1	0	0	0	C	SfcA	Malate dehydrogenase (oxaloacetate decarboxylating) (NADP+)
tdOG01872	1	1	0	0	COG01722	1	1	1	1	1	0L	0	0	L	XseB	Exonuclease VII small subunit XseB
tdOG01873	2	1	1	1	COG00204	1	1	1	1	1	1	1	1	I	PlsC	phospholipid/glycerol acyltransferase
tdOG01874	1	1	0	0	COG03411	1	1	1	1	1	0L	0	0	C		Ferredoxin
tdOG01875	1	2	0	0	COG01028	1	0	1G	1	1	0	0	0	I	FabG	short-chain dehydrogenase/reductase SDR
tdOG01876	1	1	0	0	COG02321	1	1	1	1	1	0L	0	0	R		protein of unknown function, zinc metallopeptidase putative
tdOG01877	1	1	0	0	COG04362	0	0	1G	1	1	0	0	0	P		Nitric-oxide synthase
tdOG01878	1	1	0	0		0	0	1G	1	1	0	0	0	S		conserved hypothetical protein
tdOG01879	1	1	0	0	COG00282	1	1	1	1	1	0L	0	0	C	ackA	acetate kinase
tdOG01880	1	1	0	0	COG01295	1	1	1	1	1	0L	0	0	S	Rbn	ribonuclease BN
tdOG01881	1	2	0	0	COG00834	1	0	1G	1	1	0	0	0	E	FliY	extracellular solute-binding protein, family 3
tdOG01882	1	1	1	1	COG00008/COG00064	1	1	1	1	1	1	1	1	J		glutaminyl-tRNA synthetase with GatB/Yqey domain
tdOG01883	1	1	0	0	COG00586	1	0	1G	1	1	0	0	0	S	DedA	DedA family protein
tdOG01884	1	1	0	0	COG00637	1	0	1G	1	1	0	0	0	R		HAD-superfamily hydrolase subfamily IA, variant 3
tdOG01885	1	1	0	0		0	0	1G	1	1	0	0	0	T		CHAD domain protein
tdOG01886	1	1	0	0	COG01612	1	1	1	1	1	0L	0	0	O	CtaA	cytochrome oxidase assembly protein, CtaA
tdOG01887	1	1	0	0	COG00500	1	0	1G	1	1	0	0	0	Q	SmtA	Methyltransferase type 11
tdOG01888	1	1	0	0		0	0	1G	1	1	0	0	0	S		conserved hypothetical protein
tdOG01889	1	1	0	0	COG04370	1	1	1	1	1	0L	0	0	S		Lipid A disaccharide synthase related enzyme
tdOG01890	0	4	0	1	COG03335	1	1	1	0L	1	1	0L	1	L		Transposase
tdOG01891	1	1	0	0	COG01432	1	0	1G	1	1	0	0	0	S		protein of unknown function DUF88
tdOG01892	2	2	0	0	COG01475	1	0	1G	1	1	0	0	0	K	Spo0J/RepB	parB-like protein partition proteins
tdOG01893	1	1	0	0	COG02068	0	0	1G	1	1	0	0	0	R		conserved hypothetical protein
tdOG01894	1	1	0	0	COG05637	1	1	1	1	1	0L	0	0	S		cyclase/dehydrase
tdOG01895	1	1	0	0	COG01131	1	0	1G	1	1	0	0	0	V	CcmA	ABC-type multidrug transport system, ATPase component
tdOG01896	1	1	0	0	COG00842	1	0	1G	1	1	0	0	0	V		ABC-type multidrug transport system, permease component
tdOG01897	2	1	1	0	COG04585	1	1	1	1	1	1	1	0L	T		periplasmic sensor signal transduction histidine kinase
tdOG01898	1	1	0	0	COG02197	1	0	1G	1	1	0	0	0	T	CitB	two component transcriptional regulator, LuxR family
tdOG01899	1	1	0	0	COG00529	1	1	1	1	1	0L	0	0	P	CysC	Adenylylsulfate kinase
tdOG01900	1	1	0	0	COG00454	1	0	1G	1	1	0	0	0	K	WecD	GCN5-related N-acetyltransferase
tdOG01901	1	1	0	0	COG02087	1	1	1	1	1	0L	0	0	H	CobU	Adenosyl cobinamide kinase/adenosyl cobinamide phosphate guanylyltransferase, CobU
tdOG01902	1	1	0	0	COG01509	0	0	1G	1	1	0	0	0	E	KamA	Lysine 2,3-aminomutase
tdOG01903	1	1	0	0	COG01012	1	0	1G	1	1	0	0	0	C	PutA	aldehyde dehydrogenase
tdOG01904	2	1	0	0	COG03206	1	1	1	1	1	0L	0	0	M	GumC	ExoP-related protein
tdOG01905	1	1	0	1	COG02244	1	1	1	1	1	1	0L	1	R	RfbX	polysaccharide biosynthesis protein
tdOG01906	1	1	0	0	COG00438	1	0	1G	1	1	0	0	0	M	RfbU	glycosyl transferase, group 1
tdOG01907	1	1	1	1	COG03307	1	1	1	1	1	1	1	1	M	RfaL	O-antigen polymerase
tdOG01908	1	1	0	0	COG01788/COG02057	1	1	1	1	1	0L	0	0	I		3-oxoacid CoA-transferase, subunit B
tdOG01909	1	1	0	0	COG00524	1	0	1G	1	1	0	0	0	G	RbsK	Sugar kinase, ribokinase family
tdOG01910	1	1	0	0	COG00596	1	0	1G	1	1	0	0	0	R	MhpC	alpha/beta hydrolase fold
tdOG01911	1	1	0	0	COG00477	1	0	1G	1	1	0	0	0	G	ProP	Drug resistance transporter EmrB/QacA subfamily
tdOG01912	2	1	1	1	COG00776	1	1	1	1	1	1	1	1	L	HupA	histone-like protein DNA-binding protein
tdOG01913	1	1	0	0	COG02057	1	1	1	1	1	0L	0	0	I	AtoA	3-oxoacid CoA-transferase, subunit B
tdOG01914	1	1	0	0	COG01788	1	1	1	1	1	0L	0	0	I	ScoA/B	3-oxoacid CoA-transferase, subunit A
tdOG01915	1	1	0	0	COG00695	1	0	1G	1	1	0	0	0	O	NrdH/Clr	glutaredoxin
tdOG01916	1	1	0	0	COG00161	1	1	1	1	1	0L	0	0	H	BioA	aminotransferase class-III
tdOG01917	2	1	0	0	COG00639	1	0	1G	1	1	0	0	0	T	ApaH	metallophosphoesterase
tdOG01918	1	1	0	0	COG01975	0	0	1G	1	1	0	0	0	O	XdhC	Predicted oxidoreductase DUF182
tdOG01919	1	1	0	0	COG01732	1	1	1	1	1	0L	0	0	M	OpuBC	Periplasmic glycine betaine/choline-binding (lipo)protein of an ABC-type transport system
tdOG01920	1	1	0	0	COG01174	1	1	1	1	1	0L	0	0	E	OpuBB	ABC-type proline/glycine betaine transport systems, permease component
tdOG01921	1	1	0	0	COG01125	1	1	1	1	1	0L	0	0	E	OpuBA	ABC-type proline/glycine betaine transport systems, ATPase component
tdOG01922	1	1	0	0	COG01174	1	1	1	1	1	0L	0	0	E	OpuBB	ABC-type glycine betaine/carnitine/choline transport system, permease protein
tdOG01923	1	1	0	0	COG00784	1	1	1	1	1	0L	0	0	T	CheY	Receiver domain REC
tdOG01924	1	1	0	0		0	0	1G	1	1	0	0	0	S		conserved hypothetical protein
tdOG01925	2	1	0	0		0	0	1G	1	1	0	0	0	S		conserved hypothetical protein
tdOG01926	1	1	0	0	COG02986	1	1	1	1	1	0L	0	0	E	HutH	histidine ammonia-lyase
tdOG01927	1	1	0	0	COG01228	1	1	1	1	1	0L	0	0	Q	HutI	imidazolonepropionase
tdOG01928	1	1	0	0	COG02987	1	1	1	1	1	0L	0	0	E	HutU	urocanate hydratase
tdOG01929	1	1	0	0	COG01414	1	0	1G	1	1	0	0	0	K	IclR	transcriptional regulator, IclR family
tdOG01930	1	1	0	0	COG00586	1	0	1G	1	1	0	0	0	S	DedA	DedA-like membrane protein
tdOG01931	0	1	0	1	COG00582	1	1	1	0L	1	1	0L	1	L	XerC	XerC recombinase
tdOG01932	1	1	1	1	COG00226	1	1	1	1	1	1	1	1	P	PstS	ABC-type phosphate transport system, periplasmic component, PstS
tdOG01933	1	1	0	0	COG02391	0	0	1G	1	1	0	0	0	R		protein of unknown function DUF395, YeeE/YedE
tdOG01934	1	1	0	0	COG02391	0	0	1G	1	1	0	0	0	R		protein of unknown function DUF395, YeeE/YedE
tdOG01935	1	1	0	0	COG01628	0	0	1G	1	1	0	0	0	S		endonuclease V related, DUF99
tdOG01936	1	1	0	0	COG00725	1	1	1	1	1	0L	0	0	P	ModA	ABC-type molybdate transport system, periplasmic component
tdOG01937	1	1	1	1	COG00422	1	1	1	1	1	1	1	1	H	ThiC	thiamine biosynthesis protein ThiC
tdOG01938	1	1	0	0	COG02233	1	0	1G	1	1	0	0	0	F	UraA	uracil-xanthine permease
tdOG01939	1	2	0	0	COG01529	0	0	1G	1	1	0	0	0	C	CoxL	aldehyde oxidase and xanthine dehydrogenase, molybdopterin binding
tdOG01940	1	1	0	0	COG01975	0	0	1G	1	1	0	0	0	O	XdhC	Xanthine dehydrogenase accessory factor XdhC
tdOG01941	1	1	0	0	COG00402	1	0	1G	1	1	0	0	0	F	SsnA	amidohydrolase
tdOG01942	1	1	0	0	COG02252	1	1	1	1	1	0L	0	0	R		Xanthine/uracil/vitamin C permease
tdOG01943	1	1	0	0	COG02240	1	1	1	1	1	0L	0	0	H	PdxK	pyridoxal kinase
tdOG01944	0	1	1	0	COG00248	1	1	1	0L	1	1	1	0L	S	GppA	Exopolyphosphatase, HSP70 superfamily
tdOG01945	1	1	0	0	COG02971	1	1	1	1	1	0L	0	0	G		ATPase, BadF/BadG/BcrA/BcrD type
tdOG01946	1	1	0	0	COG00406	1	0	1G	1	1	0	0	0	R	phoE	Phosphoglycerate mutase
tdOG01947	1	1	0	0	COG01028	1	0	1G	1	1	0	0	0	I	FabG	short-chain dehydrogenase/reductase SDR
tdOG01948	1	1	0	0	COG02050	1	0	1G	1	1	0	0	0	Q	PaaI	HGG containing motif thioesterase superfamily
tdOG01949	1	1	0	0	COG02030	1	0	1G	1	1	0	0	0	I	MaoC	MaoC-like protein dehydratase
tdOG01950	1	2	0	0	COG00784	1	1	1	1	1	0L	0	0	T	CheY	response regulator receiver protein
tdOG01951	1	1	0	0	COG01164	1	0	1G	1	1	0	0	0	E	FdcP- like	peptidase M3A and M3B, thimet/oligopeptidase F
tdOG01952	1	1	0	1	COG01173	1	1	1	1	1	1	0L	1	E	DppC	ABC-type oligopeptide transport system, permease component
tdOG01953	1	1	0	0	COG00601	1	0	1G	1	1	0	0	0	E	DppB	ABC-type oligopeptide transport system, permease component
tdOG01954	1	1	0	0	COG02188	1	1	1	1	1	0L	0	0	K	PhnF	transcriptional regulator, GntR family
tdOG01955	1	1	0	0	COG02103	1	1	1	1	1	0L	0	0	R		conserved hypothetical protein
tdOG01956	1	1	0	0	COG00655	1	1	1	1	1	0L	0	0	R	WrbA	flavodoxin/nitric oxide synthase
tdOG01957	1	1	0	0	COG01680	1	0	1G	1	1	0	0	0	V	AmpC	beta-lactamase
tdOG01958	1	1	1	1	COG02508	1	1	1	1	1	1	1	1	T		Regulatory protein of LrpR family
tdOG01959	1	1	0	0		0	0	1G	1	1	0	0	0	S		conserved hypothetical protein
tdOG01960	1	1	0	0	COG00451	1	1	1	1	1	0L	0	0	M	WcaG	NAD-dependent epimerase/dehydratase
tdOG01961	1	2	0	0	COG02080	1	1	1	1	1	0L	0	0	C	CoxS	(2Fe-2S)-binding
tdOG01962	1	2	0	0	COG01319	0	0	1G	1	1	0	0	0	C	CoxM	molybdopterin dehydrogenase, FAD-binding
tdOG01963	1	1	0	0	COG01959	1	0	1G	1	1	0	0	0	K		transcriptional regulator, BadM/Rrf2 family
tdOG01964	1	1	0	0	COG01960	1	0	1G	1	1	0	0	0	I	CaiA	acyl-CoA dehydrogenase-like protein
tdOG01965	1	1	0	0	COG00789	1	0	1G	1	1	0	0	0	K	SoxR	transcriptional regulator, MerR family
tdOG01966	1	1	0	0	COG00410	1	0	1G	1	1	0	0	0	E	LivF	Branched-chain amino acid ABC-type transport system, ATPase component
tdOG01967	1	1	0	0	COG01001	0	0	1G	1	1	0	0	0	F	AdeC	adenine deaminase
tdOG01968	1	1	0	0	COG01056	0	0	1G	1	1	0	0	0	H	NadR	Cytidyltransferase-related
tdOG01969	1	1	0	0	COG01231	1	1	1	1	1	0L	0	0	E		Flavin-containing amine oxidase
tdOG01970	1	1	0	0	COG02010	1	0	1G	1	1	0	0	0	C	CccA	cytochrome c, class I
tdOG01971	1	1	0	0	COG03836	0	0	1G	1	1	0	0	0	G	HpcH	2,4-dihydroxyhept-2-ene-1,7-dioic acid aldolase
tdOG01972	1	4	0	0	COG02199	1	0	1G	1	1	0	0	0	T		diguanylate cyclase
tdOG01973	1	1	0	0	COG02372	1	1	1	1	1	0L	0	0	R	CopC	copper resistance protein CopC
tdOG01974	1	1	3	2	COG00683	1	1	1	1	1	1	1	1	E	LivK	ABC-type urea/short-chain amide or branched-chain amino acid transport systems, periplasmic component
tdOG01975	1	1	1	0	COG00559	1	1	1	1	1	1	1	0L	E	LivH	Branched-chain amino acid ABC-type transport system, permease component
tdOG01976	1	1	0	0	COG04674	1	1	1	1	1	0L	0	0	R		ABC-type urea short-chain amide or branched-chain amino acid transport system, ATPase component
tdOG01977	1	1	0	0	COG03844	0	0	1G	1	1	0	0	0	E		kynureninase
tdOG01978	1	1	0	0	COG03483	0	0	1G	1	1	0	0	0	E	TDO2	tryptophan 2,3-dioxygenase
tdOG01979	1	3	0	2	COG01404	1	1	1	1	1	1	0L	1	O	AprE	peptidase S8, subtilisin
tdOG01980	1	1	0	0		0	0	1G	1	1	0	0	0	S	PprA	DNA damage repair protein PprA
tdOG01981	1	4	0	0	COG01132	1	0	1G	1	1	0	0	0	V	MdlB	ABC transporter related
tdOG01982	1	2	0	0	COG00598	1	1	1	1	1	0L	0	0	P	CorA	Mg2+ transporter protein, CorA-like protein
tdOG01983	1	1	0	0	COG01233	1	0	1G	1	1	0	0	0	Q		FAD dependent oxidoreductase
tdOG01984	1	1	1	1	COG01028	1	1	1	1	1	1	1	1	I	FabG	short-chain dehydrogenase/reductase SDR
tdOG01985	1	1	1	0	COG00438	1	1	1	1	1	1	1	0L	M	RfaG	Glycosyltransferase
tdOG01986	1	1	0	0	COG04630	0	0	1G	1	1	0	0	0	F	XdhA	Xanthine dehydrogenase, iron-sulfur cluster and FAD-binding subunit A, authentic frameshift
tdOG01987	1	1	0	0	COG00318	1	0	1G	1	1	0	0	0	I	CaiC	AMP-dependent synthetase and ligase
tdOG01988	0	0	1	1	COG00492	1	0	0	0	0	1G	1	1	O	TrxB	hypothetical conserved protein
tdOG01989	0	0	1	1	COG00655	1	1	0L	0	0	1	1	1	R	WrbA	hypothetical conserved protein
tdOG01990	6	0	1	1	COG00395	1	1	1	1	0L	1	1	1	G	UgpE	ABC-type sugar transport system, permease component
tdOG01991	0	0	1	1	COG01653	1	0	0	0	0	1G	1	1	G	UgpB	sugar ABC transporter, periplasmic sugar-binding protein, putative
tdOG01992	0	0	2	1	COG02414	0	0	0	0	0	1G	1	1	C		probable tungsten-containing aldehyde ferredoxin oxidoreductase
tdOG01993	0	0	1	1	COG01721	1	1	0L	0	0	1	1	1	R		hypothetical protein
tdOG01994	0	0	1	1	COG01826	1	0	0	0	0	1G	1	1	U	TatA	Sec-independent protein translocase protein tatA
tdOG01995	0	0	1	1		0	0	0	0	0	1G	1	1	S		hypothetical membrane spanning protein
tdOG01996	0	0	1	1		0	0	0	0	0	1G	1	1	S		hypothetical protein
tdOG01997	0	0	1	1	COG03255	0	0	0	0	0	1G	1	1	I		hypothetical conserved protein
tdOG01998	0	0	1	1		0	0	0	0	0	1G	1	1	S		hypothetical protein
[truncated: 806 more rows]
